# Supplementary material for: Comparative Pathogenomics of Escherichia coli: Polyvalent Vaccine Target Identification through Virulome Analysis
Source: Infect Immun. 2021 Jul 15;89(8):e00115-21. doi: 10.1128/IAI.00115-21 (PMC8281228; doi:10.1128/IAI.00115-21)
Supplement: Supplemental file 2 — Supplemental material. Download IAI00115-21_Supp_2_seq1.xlsx, XLSX file, 0.2 MB [file iai00115-21_supp_2_seq1.xlsx]

## Sheet: Virulome data
Name	Description	Organism	Other Aliases	Sequence	Sequence Length
(Adhesin) cs22 (cseA)	Escherichia coli CS22 adhesin protein (cseA) gene, complete cds	Escherichia coli		AAAATAAAGCACGCAGTATGCGTGAACTATATTGTTTTTATTTTATTGTAAAGGATATATTATTTATGCGTAGTAAATTATCCATTCTTATTCTTGCTTTGATGACCTGTGGTGCCGCAAATGCCGCAACTGTAGTAGGTGATGTTGCCACTGTTCAGGCTCCAGTAGTATTTAGTGCACAGAATACCATCAACGCAACCTGGACTCAGGATCCCTCTGTATCTGGTTCTTCAGTTCAGGCAATGCAAAAACTGGGTACTCTTAATATTCAATTAACCGGTTCTCATGCAGGGGTCTATGTTTCAGGAGATGGTACGGGGGTAAGTGGCGGCCTCGTTACTATCCCATTTAAAAATGCTGCAGGTCAGATTCCGTTCCGTGGACGTACTAATGCCGATA…	625
(Adhesin) paa	outer membrane adhesin Paa	Escherichia coli EDL933		ATGAGGAACATAATGGCAGGTTTTTTAATATTCCTGTCTTCTGCTGCTTATGCTGATATCAATCTGTATGGTCCTGGTGGCCCGCATACAGCCTTGCTTGATGCAGCCAAACTTTATGCCGAAAAAACAGGTATTATAGTGAACGTTCATTACGGCCCACAGAACAAATGGAATGAAGATGCCAAAAAAAATGCAGATATCTTGTTTGGCGCATCAGAACAATCTGCTCTGGCTATCATTCGGGACCATAAAGACAGCTTCAGTGAAAAAGATATTCAGCCTCTTTATCTGCGAAAAAGTATTTTACTGGTAAAGAAAGGTAATCCTAAAAATATCCGGAGTATTGACGACCTGACCAGACCTGGGATTGGCGTAATTGTTAATGATGGTGGTGGTACC…	759
(AT) aatA	AIDA-I type autotransporter protein	Escherichia coli APEC O1		ATGAATAAGAATATACGAATTTTACAGTTTCTGGTCAGTATACTTTATTCTGTGCAGTCTCATTTTTCTGGTGCGCAAACAATACAACTGAATGGTAATGGTATACCTGAAAGTATAACCAGGAGTATTACAGGTGTTGATGGAAACGCGGCGCTTAATATCAGCGTGCCGTATAAAACAAGTTATACTCAAAATATACTATCTGTTGAAAGCAGTATTAACATCAAAGGAGGAACAAGCAATACATCAATCGGTGGTGCAGGTGTCTACGGTGAAAACTTTACGCTAAATAATAATGGTAGTGTTTGGGGAGGAGATGGATATAATGGTGGAGTTGCTGTTAGTGGCAACAAAATATCTATAAACAATTACAGAAATGTATATGGGGGTAATGGTCTT…	3499
(AT) agn43	antigen 43 (Ag43)f phase-variable aggregation and biofilm formation autotransporter	Escherichia coli ST131		ATGCTGATGAAACGACATCTGAATACCTGCTACAGGCTGGTATGGAATCACATTACGGGCGCTTTCGTGGTTGCCTCCGAACTGGCCCGCGCACGGGGTAAACGTGGCGGTGTGGCGGTTGCACTGTCTCTTGCCGCAGTCACGTCACTCCCGGTGCTGGCTGCTGACATCGTTGTGCACCCGGGTGAAACAGTGAATGGCGGAACACTGGTAAACCATGACAACCAGTTTGTATCCGGAACAGCTGATGGCGTGACTGTCAGTACCGGGCTTGAGCTGGGGCCGGACTCTGATGACAACACCGGCGGTCAGCAGATAGCCCGGGGTGGCACTGCCAGAAACACCACGGTCACCGCAAACGGTCTGCAGGATGTCATGGCAGGTGGCAGTGCCACGGAT…	3126
(AT) aida	autotransporter	Escherichia coli ST131		ATGAAACGACATCTGAACACCAGCTACAGGCTGGTATGGAATCACATTACGGGCACCCTGGTGGTGGCCTCCGAACTGGCCCGCTCACGGGGAAAACGCGCTGGTGTGGCGGTTGCGCTGTCTCTTGCTGCTGTCACATCAGTCCCGGCACTGGCTGCTGACAAGGTTGTACAGGCGGGAGAAACCGTGAACGACGGAACACTGACAAATCATGACAACCAGATTGTCCTCGGTACGGCCAACGGAATGACCATCAGTACCGGTCTGGAGTATGGGCCGGATAACGAGGCCAATACCGGCGGACAATGGATACAAAATGGCGGTATCGCCAACAACACTACTGTCACCGGTGGTGGTCTTCAGAGAGTGAATGCCGGAGGAAGCGTTTCAGACACGGTT…	2847
(AT) air/eaeX	putative invasin	Escherichia coli 042		ATGGCAGGGAAAGCGCATGGGAATGGCGATCGTCGGGGCGATAACACCATATGTGGATTGGGGGATCGTTTACGTCGTCTGACCGCAGGTATTTGCCTGATAACACAAACTATTTTCCCTGTTATGGCTGCTGCCCCTACGCATATTAATCCTGCGCACTCGGATACTGCCGCGTCACTGATCCTGCCGAACGTTAAAACTATTCCATATACCCTGGGTGCGTTGGAATCGCCACCAACGGTCGCGGCACGCTTTGGTATCACCGTTGATGAATTACGTCGCCTGAATCAGTTCCGTACCTTTGCGCGGGGCTTTGACCATGTGCGTCAGGGCGATGAAATAGATGTGCCCCTCATTAACAGTAACAGCCCTGAAGCGCGCAACCTGAAAGCAATGCAG…	11421
(AT) cah	Fluffing protein	Escherichia coli ST131		ATGAAACGACATCTGAACACCAGCTACAGGCTGGTATGGAATCACATTACGGGCACCCTGGTGGTGGCCTCCGAACTGGCCCGCTCACGGGGAAAACGCGCCGGTGTGGCGGTTGCACTGTCTCTTGCTGCTGTCACATCAGTCCCGGCACTGGCTGCTGACACGGTTGTACAGGCGGGAGAAACCGTGAACGACGGAACACTGACAAATCATGACAACCAGATTGTCCTCGGTACGGCCAACGGAATGACCATCAGTACCGGGCTGGAGTATGGGCCGGATAACGAGGCCAATACCGGCGGACAATGGATACAAAATGGCGGTATCGCCAACAACACTACTGTCACCGGTGGTGGTCTTCAGAGAGTGAATGCCGGAGGAAGCGTTTCAGACACGGTT…	2847
(AT) cdiA	ShlA/HecA/FhaA exofamily protein	Escherichia coli UTI89		ATGCATCAGCCTCCCGTTCGCTTCACTTACCGCCTGCTGAGTTACCTTATCAGTACGATTATCGCCGGGCAGCCGTTGTTACCGGCTGTGGGGGCCGTCATCACCCCACAAAACGGGGCCGGAATGGATAAAGCGGCAAATGGTGTGCCGGTCGTGAACATTGCCACGCCGAACGGGGCCGGGATTTCGCATAACCGGTTTACGGATTACAACGTCGGGAAGGAAGGGCTGATTCTCAATAATGCCACCGGTAAGCTTAATCCGACGCAGCTTGGTGGACTGATACAGAATAACCCGAACCTGAAAGCGGGCGGGGAAGCGAAGGGTATCATCAACGAAGTGACCGGCGGTAACCGTTCACTGTTGCAGGGCTATACGGAAGTGGCCGGCAAAGCGGCG…	9789
(AT) cdiB	hypothetical protein	Escherichia coli UTI89		ATGCAGCACCGGCAGGATAACTTACTGGCGAACAGAAATTTGTTGCCTGGTATGGTTTCCGGTCAGTACGCATTCAGGATCCGTACCTTATCTCAGGTGGTACGCTATTTTTCCCTCCTCCCCTGCCTTTGCATTCTTTCATTTTCGTCTCCGGCAGCCATGCTGTCTCCGGGTGACCGCAGTGCAATTCAGCAGCAACAGCAGCAGTTGTTGGATGAAAACCAGCGTCAGCGTGATGCGCTGGAGCGCAGTGCGCCGCTGACCATCACGCCGTCTCCGGAAACGTCTGCCGGTACTGAAGGTCCCTGCTTTACGGTGTCACGCATTGTTGTCAGTGGGGCCACCCGACTGACGTCTGCAGAAACCGACAGACTGGTGGCACCGTGGGTGAATCAGTGT…	1767
(AT) eatA	eatA: Escherichia coli	Escherichia coli	H6S49_RS00295, pCoo056	tcagaaataataacggaagttagcatttatagagttgtctatattatatctcccaaacgccgacttctccaactccagaccaaaacgcatattgtctttaacttccacattcgttcccacgttcattagcatcctgctgtctttttcacctttgaagtgttttttaccagaagcatcctgtaaaacagtttctccatttgccagcaaatcgaactggtaactcagtcctgcacgtgctgttactttccaggtatctccagagaacactctacctacatccacgcctgttcgaccaattagtgggtgatagtctttgtctttcatactcaattgcattccctggtctttccagttaaatgactttcctgataccgaaccataaaccagttccatctgtgg…	4095
(AT) ehaA	beta-barrel outer membrane protein	Escherichia coli EDL933		ATGGCATTTAATGCGTTGCTGTTTATGCAATCTTGGTTTTATTTGGATGTATTGCTGGAGATTGTGATGAATAAAATATATCGGCTAAAGTGGAACAGGTCCCGTAACTGTTGGAGCGTCTGCTCGGAGCTGGGGAGCAGAGTAAAAGGAAAAAAGTCCCGGGCTGTTTTAATTAGCGCGATAAGTTTATATTCATCTCTGGTATTCGCCGATGATGTCATCGTAAACCAGGATAAAACTATTGATTTTGGCAAAGAGAACCAGAGCATCGATTACCGTATTACGGTGACAGACAATGCCAATCTGGTAATCAATGCGACAGATACTTCCCGTCCGCGTCTGACTCTCGCTTCTGGTGGTGGGTTGGATATTACCGGAGGAAAGGTAACAATCAATGGC…	4050
(AT) ehaB	flagellin structural protein	Escherichia coli Sakai		ATGCACTCCTGGAAAAAGAAACTTATAGTATCACAATTAGCATTGGCTTGCACTCTGGCTATCACCTCTCAGGCTAATGCAGCGACCAACGATATTTCTGGTCAAACTTACAATACTTTCCATCACTACAACGACGCCACCTATGCTGATGACGTTTACTATGATGGTTATGTAGGCTGGAACAACTATGCCGCTGATAGCTATTACAACGGCGATATCTACCCGGTCATTAATAACGCTACCGTTAACGGCGTGATTTCTACCTACTATCTGGACGACGGTATTTCTACCAATACCAACGCCAATAGTCTGACAATCAAAAACAGCACTATTCACGGTATGATTACCTCTGAGTGCATGACTACTGATTGTGCTGATGACCGTGCTACTGGTTATGTT…	2943
(AT) eibA	eibA: Escherichia coli ED1a	Escherichia coli ED1a	ECED1_2486	ttaaaactcgaagttcacaccaacgttccaggaggcatcgccatcactgaatgccacgcctgctttcgctgcggtctgctcgttgaagcggtaacccacacccaccgccagtgcctgctggtcgctgtaaccaccaaccgctgccgtggcgttgaatttacccacactgtacggctggaacagacctgtcagggccgcagactgtgctgctgctcgtttcatttccttatggttttcattaatctggcgctgctggctgtccagacgtgctgaatgttgctgcagcgtacgggtattggctgcaatcgccttgctgtttttctcaatggattgcgtgttacgggtgacacggccatcaatggcaccaactgctgcatcaatacggtcagtacgaccaga…	1191
(AT) espC	espC: Escherichia coli O127:H6 str. E2348/69	Escherichia coli O127:H6 str. E2348/69	E2348C_2915, E2348_C_2915	tcagaaagaataacggaagttagcgtttatcgcattgtccacgttatatttcccgaacgccgatttttccagctccaagccaaaacgcatattatccttaatttccgcattcatccccacattcatcagcattctgctgtccttttcaccttcaaaacgtttctctccggatgcatcccgcagaaccgtttctccgttcgccagcaggtcgaactggtaacccagcccggctcgcgcggtaattttccagtcgtctccggagaaggttcttcccacgtcaacaccggtacggccaatcagtgggttataatccttgtctttcatgctcagggccattccccggtcttcccagctaaaagattttcctgacacagaaccgtaaaccagctccatctgtgg…	3918
(AT) espC	serine protease autotransporter protein	Escherichia coli ST131		GTGAACAGAATATATTCACTTAAGTATTGTCACCTTACTCAAGGGCTTATAGCTGTATCAGAATTAGCATCCCGAGTATCCTCTAAAACCGGTCGAAAACTTCTCGCTATATTTATAGTTTCTGCCTTGTCTTATGGTGCGGCTGAATATGCCTGTGCAGCACAGATGGACACCCGAAATTTCTGGATCCGTGATTATCTTGATCTGGCACAGAATAAAGGTGCATTTCAGCCCGGAGCATACGGGGTAAAAACGCCATTAAAAAATGGGGGAGAATTCAGTTTTCCTGAAGTAACAATCCCTGATTTTTCTCCTGTATCCGCTAAAGGTGCAACAACTGCTATTGGTAATGCCTACAGTGTTACAGCAAGTCATAATGGCACTATTCACCATGCCATT…	3930
(AT) espI	secreted autotransporter serine protease	Escherichia coli12009		ATGAATAAAATATACGCGCTTAAATATAGCTCCCTTACTGGTGGGCTTATAGCTGTGTCAGAATTAAGTAAGAAGGTCACAGGAAAAACCGGCAGAAGATTAATGACGGTTTCCCTGGTATTATCAGTGACTCTTTCTACTTTACCGGGTAAAGCATCAACGGTCAGCGCAGAAATACCATATCAGACTTTTCGTGACTTTGCTGAAAATAAAGGTGTGTTTACCCCCGGAGTGACAGGAATTGAAATAAACGACAACAATGGAAATAAAGTTGGGGTTCTTGATGTTCCCATGCTTGATTTTTCCAGTCTTTCTCGTGATGGTCATACCACATTGATTCATCCTGGTTATGTTGTATCGGCTAAACATGGTGGTTTACAAAGTGTTTCATCAGCAACT…	4092
(AT) espP	Escherichia coli pssA gene	Escherichia coli		ATGAATAAAATATACTCTCTTAAATACAGCCATATTACAGGAGGGTTAATCGCTGTTTCTGAATTATCCGGCAGAGTATCATCAAGAGCAACTGGTAAGAAAAAACACAAACGCATACTTGCATTATGTTTTTTAGGCTTATTACAATCCTCATATTCTTTTGCGTCACAGATGGATATTTCAAATTTCTACATCCGTGACTATATGGATTTTGCACAGAACAAGGGCATATTTCAGGCTGGCGCAACAAATATTGAAATAGTGAAGAAAGATGGCTCCACCCTGAAACTACCGGAAGTACCATTTCCTGACTTCTCACCGGTTGCAAACAAAGGGTCAACCACATCTATTGGTGGTGCATACAGTATCACAGCCACACACAATACGAAAAACCACCAC…	3903
(AT) FdeC	A new nucleotide sequence entered manually	Escherichia coli		ATGTCACGTTATAAAACAGACAATAAACAGCCACGATTTCGTTATTCAGTTCTGGCCCGCTGCGTGGCGTGGGCAAATATCTCTGTTCAGGTTCTTTTTCCACTCGCAGTCACCTTTACGCCAGTAATGGCAGCACGTGCGCAGCATGCGGTTCAGCCACGGTTGAGCATGGAAAATACTACGGTAACTGCTAATAATAACGTGGAGAAAAATGTCGCGTCGCTTGCCGCTAATGCCGGGACATTTTTAAGCAGTCAGCCAGATAGCGATGCGACACGTAACTTTATTACCGGAATGGCCACCGCTAAAGCTAACCAGGAAATTCAGGAGTGGCTCGGGAAATACGGTACTGCGCGCGTCAAACTGAATGTCGATAAAAATTTCTCGCTGAAGGACTCT…	4248
(AT) hbp	hbp: Escherichia coli IHE3034	Escherichia coli IHE3034	ECOK1_0270	tcagaatgaataacgaatattagcgtttatcgcatcatctgtgttgtatttaccgaatgcagagcgttcaacttccagccccagacgcgtattgtcgccaaaccgggcatttaaccccacaccgtaaagcatacgaccgtcttttctgccattaatctgatgttctcccgctgcatccttcaggtgaacgtcagcactgtccgtcagatcgaactcataatgcaggccggcacggcctgtcagactccagtccttaccactgaaggttttaccggaaacaacgccggttctgcctaccagaggattaacgctgttacgacgcattgagacatccattccactgtcgttccagttaaatgtttggccctgcagtcttccccagaccagttccgcctgagg…	4131
(AT) Inv	A new nucleotide sequence entered manually	Yersinia sp		ATGTATTCATTTTTTAATACGCTAACTGTGACTAAAATAATTAGCAGGCTAATATTATCGATCGGTTTAATATTTGGAATATTTACTTATGGGTTCTCACAGCAACATTATTTTAATTCAGAAGCGTTAGAGAACCCCGCTGAACATAATGAGGCTTTCAATAAGATAATCAGTACCGGAACCAGTCTGGCGGTATCGGGTAATGCATCCAATATCACCAGGTCAATGGTAAATGACGCGGCAAATCAGGAAGTAAAACACTGGTTAAATAGATTTGGGACAACTCAGGTCAATGTTAACTTTGATAAAAAGTTCTCCCTCAAAGAAAGTTCTCTTGATTGGCTGTTGCCTTGGTATGACTCTGCTTCATATGTCTTTTTTAGTCAGTTGGGTATAAGA…	2508
(AT) pet	Serine protease pet precusor	Escherichia coli 55989		ATGAATAAAATTTATTCACTGAAATATAGTCATATTACAGGTGGATTAGTTGCTGTTTCTGAACTGACCCGGAAAGTTAGTGTCGGTACATCAAGAAAGAAAGTTATCCTCGGTATTATTTTATCCTCAATATATGGAAGTTATGGCGAAACAGCATTTGCAGCAATGCTGGATATAAATAATATATGGACCCGCGATTATCTTGACCTTGCTCAAAACAGAGGAGAGTTCAGACCGGGTGCAACAAATGTTCAATTAATGATGAAAGATGGAAAGATATTTCATTTTCCAGAACTACCTGTACCTGATTTTTCTGCTGTTTCCAACAAAGGTGCAACAACATCAATTGGAGGTGCGTACAGTGTTACTGCGACTCATAACGGTACACAGCATCATGCA…	3858
(AT) pic	Serine protease (autotransporter)	Escherichia coli CFT073		GTGAATAAAGTTTATTCTCTTAAATATTGCCCTGTCACCGGGGGACTTATTGTTGTCTCTGAACTTGCCAGCAGGGTAATAAAAAAGACATGCCGAAGATTAACGCATATTCTTCTGGCTGGCATTCCAGCAGTCTATCTGTATTACCCTCAGATATCCCAGGCGGGCATTGTCCGTTCCGATATTGCCTATCAGATTTATCGTGATTTCGCTGAAAACAAAGGGCTTTTTGTACCTGGTGCCACAGATATTCCGGTATATGATAAGGACGGAAAACTTGTGGGGAGACTGGATAAAGCCCCAATGGCCGATTTCAGCAGTGTGAGCTCAAATGGCGTTGCTACGCTTGTATCACCTCAGTATATCGTCAGCGTAAAGCATAACGGAGGATATCAGAGT…	4116
(AT) rpeA	rpeA: Escherichia coli	Escherichia coli		atgaacaagattttttcacttaaatttagcaccgcttctggtggtttaattgcagtttcagaactagcacgcaagtgcgttaaaaagtcttttcgtcgacgccatattgcttcatgtttattaatggctaccttatgtcctggctatatttttgccggaacagtaaatagtgatatcgattaccagttatttcgcgactttgctgagaacaaaggtcattttattgctggttcaactaatattactattactgataagagtggaaatgttacaggaatcttagataaggctcctatgcccgattttagctctgtctcatccaacggtgtagcaacattaattaatccacaatatgttgccagcgtgaagcataacggaggttatcagggcgtcacgttt…	3687
(AT) saa	saa: Escherichia coli	Escherichia coli	LH0174	atgctcaaaagaaattgtgtgcattcgatattagctcttaccttcatggcaacgagtactcatgcagccccccataatggagtgacttatgaaagccttgaaaaagggaagtttagtgatttaagtagttttttgaaaacgatcaatctttatgataaagataataatttaattgataatgggaagcaacttgacataagtaaagctgaaaacaaatatcttttttacacattaaagacaaacaaacaagcaggtctctctcctgaaggttttggcacgacattgagttcaatcgcaacttattatgattatgcaaaagaacaagcttactttgtagataaagagtctaaaaaaatcctattatcatccgatggtttagggaatgtaatggtcattgga…	1605
(AT) sat	Escherichia coli strain CD306, complete genome	Escherichia coli CD306		ATGAATAAAATATACTCCCTTAAATATAGTGCTGCCACTGGCGGACTCATTGCTGTTTCTGAATTAGCGAAAAGAGTTTCTGGTAAAACAAACCGAAAACTTGTAGCAACAATGTTGTCTCTGGCTGTTGCCGGTACAGTAAATGCAGCAAATATTGATATATCAAATGTATGGGCGAGAGACTATCTTGATCTTGCACAAAATAAAGGTATTTTCCAGCCCGGAGCAACAGACGTAACAATCACTTTAAAAAACGGAGATAAATTCTCTTTCCATAATCTCTCAATTCCGGATTTTTCTGGTGCAGCAGCGAGTGGCGCAGCTACCGCAATAGGAGGTTCTTATAGTGTTACTGTTGCACATAACAAAAAGAACCCTCAGGCCGCAGAAACTCAGGTT…	3888
(AT) sepA	Escherichia coli 536	Escherichia coli 536	ECP_0345	tcagaatgaataacgaatgttagcgtttatcgcatcatctgtgttgtatttaccgaatgcagagcgttcaacttccagccccagacgcgtattgtcgccaaaccgggcatttaaccccacaccgtaaagcatacgaccgtcttttctcccattaatctgatgttctcccgctgcatccttcaggtgaacgtcagcactgtccgtcagatcgaactcataatgtaggccggcacgggctgtcagactccagtccttaccactgaaggttttaccggaaacaacgccggttctgcctaccagaggattaacgctgttacgacgcattgagacatccattccactgtcgttccagttaaatgtttggccctgcagtcttccccagaccagttccgcctgagg…	4131
(AT) SinH	A new nucleotide sequence entered manually	Escherichia coli		ATGCTGCGATGGAAACGCTGTATTATGCTAACATTTATCTCTGGTGCTGCTTTCGCGGCACCAGAGATAAATGTTAAGCAAAACGAATCGTTACCTGATTTAGGTAGCCAGGCAGCACAACAGGATGAACAAACCAACAAGGGTAAATCGCTGAAAGAGCGCGGAGCCGATTACGTCATCAACTCCGCCACGCAAGGGTTTGAAAACTTGACCCCTGAGGCGCTGGAATCTCAGGCCAGAAGCTATCTGCAAAGTCAAATCACCTCAACCGCACAATCTTATATTGAAGACACACTCTCTCCCTACGGTAAGGTCCGTTCGAACCTCTCCATTGGTCAGGGCGGCGATCTGGATGGCAGTTCCATCGATTATTTTGTTCCCTGGTACGATAATCAAACC…	2175
(AT) sslE	Accessory colonization factor	Escherichia coli CD306		ATGAATAAGAAATTTAAATATAAGAAATCGCTTTTAGCGGCTATTTTGAGTGCAACCCTGTTAGCCGGTTGTGATGGCGGTGGCTCCGGATCTTCCTCCGATACGCCGCCTGTAGATTCTGGAACAGGGTCTTTGCCGGAAGTGAAACCTGATCCAACACCAAACCCGGAGCCGACGCCTGAGCCAACGCCGGACCCAGAACCTACGCCGGAACCGACACCTGATCCTGAGCCAGAACCGGAGCCAGAACCTGTTCCTACGAAAACGGGTTATCTGACCCTGGGCGGAAGCCAGCGGGTAACTGGTGCTACTTGTAATGGTGAATCCAGCGATGGCTTTACATTTACACCTGGTGAGGACGTTACTTGCGTGGCGGGTAACACGACAATTGCTACCTTC…	4557
(AT) tibA	Adhesin/invasin tibA (Glycoprotein tibA)	Escherichia coli H10407		ATGAATAAGGTCTATAACACTGTCTGGAATGAATCCACAGGAACGTGGGTCGTAACTTCAGAACTGACCCGTAAAGGGGGTCTACGCCCACGACAAATCAAACGTACCGTGCTGGCAGGGTTGATTGCTGGTTTGCTGATGCCGTCGATGCCCGCTCTGGCGGCAGCCTATGACAATCAGACAATTGGTAGGGGTGAAACAAGCAAGTCCATGCACCTGTCTGCAGGCGACACGGCAAAAAACACGACCATTAACAGCGGTGGGAAGCAGTATGTCTCCAGTGGTGGCAGTGCCACGAGTACCACCATTAACATCGGCGGGGTTCAGCATGTTTCTAGCGGCGGTAGTGCCACTAGTTCCACCATCAACAGCGGAGGGCACCAGCATGTCTCCAGTGGT…	2970
(AT) tsh	hypothetical protein	Escherichia coli ST131		ATGTGTTCAAAAAGAAATATAGGTGATATGAAAATTACAGTCCTTAATCAGCGATATAAAAAACATTTTGGTTATCCTCATATTCTGATGGGTGATGTAAAAGTAACTGTTTCAGCAATGATTGCTTGCGCTGTTTTATTGCACCCAAATAAATTGTTTGCCTCCGTCGCTGGAACCTCACTTCCCTATCAAACGTATCGTGATTTTGCTGAGAATAAGGGAGAGTTCCGTCCTGGCGCAGAAAATGTTCCTCTATATGATAAAAATGGCAATCCCGTCACGACGCTGAATAAGGCACCCATGATTGACTTCAGCTCTAATGACTCGACTGGGGTTGCAACACTGGTTTCGCCACAGTATGTCGTCAGCGTTAAACACAATGTTGGTTATCAATATGTG…	3840
(AT) UpaC	autotransporter protein UpaC	Escherichia coli ST131		ATGCACTCCTGGAAAAAGAAACTTGTAGTATCACAATTAGCATTGGCTTGCACTCTGGCTATCACCTCTCAGGCTAATGCAGCAAACTATGATACCTGGGGGTATCATGACAACACCACGACCGATTTAGTTTGGCCGTATGACACTGACAATGATGGAATTGCCGATGCTGGCGGCATGGACCCGATGGGTTCAGACGGTAACTACGTAACTTACAATGGTTTTGTTTACTATAACAATGCCAATGGTGATTTCGACACCGTCTTTAAAGGCGATACTGTTAACGGTACCATTTCTACTTATTACTTGAATCATGATTACGCTAGCGGTTCTGTTAACCAGTTAGATATCAGCAATTCAGTAATTCATGGGTCAATCACTTCTGAACTGCCATTTGGT…	2988
(AT) upaG/ehaG	hypothetical protein	Escherichia coli ST131		ATGAACAAAATATTTAAAGTTATCTGGAATCCGGCGACAGGCAGTTACAACGTCGCCAGCGAAACGGCGAAGAGCCGTGGCAAAAAGAGCGGGCGCAGTAAGCTGTTAATTTCTGCCTTGGTTGCAGGTGGGCTGTTATCGTCATTTGGGGCACTGGCTGATAACTACGAGGGGCAGCCAGTGGATTATGGCAATGGCTCAGCAGGTGACGGCTGGGTTGCTATCGGTAAAAATTCAAAAGCAAATACCTTTGTCAATGGCTCTGGTGCGAGCACTGCGCTAGGTTATGACGCGATAGCTGAAGGTGAGTACAGCTCAGCTATAGGCTCACGAACTCATGCGATTGGTGGTGCATCAATGGCCTTTGGGGTTAGTGCACAAGCAATAGGTGACAGAAGT…	4344
(AT) upaH	AIDA-I type autotransporter protein	Escherichia coli ST131		ATGCAAAGGAAAACTCTATTGTCAGCCTGTATTGCATTGGCTCTGAGTGGTCAGGGCTGGGCGGCAGATATCACAGAGATAGAAACCACCACAGGTGAAAAGAAAAATACCAATGTGACTTGTCCGGCAGACCCTGGAAAACTCAGTCCAGAAGAGCTTAAACGCTTACCCTCTGAATGCTCCCCTGTAGTCGAACAGAACCTGATGCCATGGCTTGCCACAGGTGCTGCTACTGCGTTAATCACAGCCTTAGCCATAGTGGAACTAAACGACGATGATGATCATCATCATCGCAATAATTCTCCACTTCCACCAACTCCACCTGATGATAATTCAGACGACACTCCAGTTCCCCCAACTCCTGGCGGAGATGAGATAATACCAGACGACGGTTCGGAT…	8517
(AT) vat	hemoglobin protease	Escherichia coli CFT073		ATGAATAAAATATACGCTCTAAAATATTGTTATATTACTAACACAGTAAAGGTTGTCTCTGAACTAGCCCGAAGGGTATGTAAAGGGAGTACCCGCAGAGGAAAAAGACTTTCAGTACTTACCTCTCTGGCACTATCTGCATTACTCCCAACCGTTGCTGGTGCATCAACGGTTGGTGGCAACAATCCTTACCAGACATACCGCGACTTTGCAGAAAACAAAGGGCAGTTTCAGGCTGGCGCAACAAACATTCCTATTTTTAATAATAAAGGGGAATTAGTAGGACATCTTGATAAAGCGCCCATGGTTGATTTTAGCAGTGTGAATGTAAGCTCAAATCCCGGCGTTGCAACATTAATTAACCCGCAATATATAGCCAGTGTAAAACATAATAAAGGA…	4131
(Fimbriae) aafA	aafA: Escherichia coli 042	Escherichia coli 042	EC042_pAA048	atgaaaaaaatcagaatgtttgttattgctactttattatcaagtggagccgctattaatgcaactgcggtagcaaaaactgcgaccagtactatcactgtagtgaataattgtgatataacgataacaccggctacaaatcgtgatgtcaacgttgacaggagcgcaaatatcgacctgagttttactattagacaaccgcaacgctgcgctgatgctggtatgcgaataaaagcttggggggaaggcaatcacggtcaattactgataaaacctcaaggaggaaataaatcagcaggattcactctggcctctcctaggttttcttacattccgaataatccaacaaacattatgaatggatttgttcttacgaatcctggtgtttatcaattagga…	483
(Fimbriae) aafB	aafB: Escherichia coli 042	Escherichia coli 042	EC042_pAA030	tcattcccatgatgtcaagcacttcccgcttaccgagaatatatactctccaggctttgcccactgatttccatcagccatcacatcaaaaataacctgctcttcctgcccggatcttactattccttgttgcccccctcccgttggggaggtccagccctcccctcccagtctgacccacagcttactctgcgtgtctttgctgccctgcacaatatagtgccctggcctgccttccacctgccgggcattcatctgtatatgaaaccctgtatgcctttcccggcagataatccgtcctgtagccagtatatccccgtcaaataattgctcacccatgttccggtggaggccctccagacttatttcagttgcctgtgacagtccacttatgaccat…	441
(Fimbriae) aafC	aafC: Escherichia coli 042	Escherichia coli 042	EC042_pAA031	tcacatacataccgtgcgggtcaggaaaatacccgcaggccctttctcttccggaagacggtagtccgcatgacatagactgttctctccccactgagccttcagttttccagtttcagacagtccgctcagatacaccctccccttgtcatctaccacaccggcagagccggatgtctcccccggctttccttccaaggtcactatcgcaccaaatggcagggaggatccgtcctgacgggtcaggctcaccagtgcacgaccacccacgcgggtcctgaacccggcccggaccactgcccccttcgtcggcacaactcggctgtccgtctgtggcacttccgcatcttccgggaacgtcgtcgggtccagtgtgataacgttctcctggtacggtga…	2523
(Fimbriae) aafD	aafD: Escherichia coli 042	Escherichia coli 042	EC042_pAA046	atgaaaatacggagaattcgactagtactaatattagctctagttttttttatgaatgcacaagcatctgaaaatacgagggtattttctctacacttaggtgctacccgcgtggtttataatcaacagtcctctggggaagcactagcagttattaatgaccataattatccgatgttagttcaatcagaagtgctgacagaagataaaaaagaatcagcaccttttgtgattactcccccattatttcgacttgatgctctacaatctagtcgtctgcgagtcgtcagaattggaggtacgtttccggcagatcgtgagactctacagtggatttgtgtaaaagggatcccgccgaaggctaacgatagatgggctgaaaatgatagtaaaaatgtt…	750
(Fimbriae) aap	Escherichia coli Strain A			ATGAAAAAAATTAAGTTTGTTATCTTTTCTGGCATCTTGGGTATCAGCCTGAATGCCTTTGCGGGTGGTAGCGGTTGGAACGCAGATAATGTGGACCCGTCCCAATGTATAAAACTGTCTGGAGTACAGTATACTTATAACAGCGGTGTCCCAGTATGTATGCAAGGCCTTAATGAAGGGAAAGTAAGGGGGGTGTCTGTCTCCGGGGTATTTTATTATAAGGACGGCACAACAAGCAACTTCAAAGGGGTTGTTACCCCCTCCACACCTGTAAATACGAACCAAGACATTAACAAGACAAATAAGGTTGGAGTCCAAAAATATAGTGCTCTAACCGAATGGGTTAAATAA	351
(Fimbriae) aap	aap: Escherichia coli 042	Escherichia coli 042	EC042_pAA055	ttatttaacccattcggttagagcacgatatttttggactccaaccttatttgtcttgttaatgtcttggttcgtatttacaggtgtggagggggtaacaacccctttgaagttgcttgttgtgccatcattataataaaataccccagagacagacaccccccttactttcccttcattaaggccttgcatacatactgagacaccgctgttataagtatactgtactccagactgttttatacattgggacgggtccacattatctgcgttccaaccgctaccacccgcaaaagcattcaggctgatacccaagatgccagaaaagataacaaacttaatttttttcat	351
(Fimbriae) afaA	adhesin operon transcriptional regulator	Escherichia coli VR50		ATGTCCGGTCAGGTGCCGGAATATCAGTTCTGGTTACTGGCTGAGATATCGCCGGTACACAGTGAGAAGGTTATTAATGCGCTGAGGGATTATCTGGTAATGGGATATAACCGTATGGAGGCCTGCGGGCGTCATGGTGTGTCGCCGGGATATTTTTCTGGTGCACTGAAGCGGTTTCAGCGGGTCAGTCAGACGGTATACAGGCTGGTGCCTTTTTATTTCCCGGATGCGGGTCATGAAGTTCACAGGGGAGAGTGA	258
(Fimbriae) afaB	fimbrial chaperone protein AfaB	Escherichia coli VR50		ATGAAAATGCGGGCTGTGGCGGTGTTCACTGGCATGCTGACGGGAGTGTTATCAGTGACGGGTTTGCTGTCAGCGGGGGCATATGCCGCCGGGGGAGAAGGGAATATGTCTGCATCCGCGACGGAGACAAACGCCAGAGTATTCTCGCTGCATCTGGGAGCCACGCGGGTGGTTTACAACCCGGCCTCGTCGGGGGAGACGCTGACGGTGATTAATGACCAGGACTATCCGATGCTGGTGCAGTCGGAGGTGCTGAGTGAGGACCAGAAGAGTCCGGCGCCTTTTGTGGTGACACCGCCGTTGTTCCGTCTTGATGGTCAGCAGTCGAGTCGTCTGCGTATTGTCAGGACAGGCGGGGAGTTTCCGTCAGACCGTGAGAGTCTGCAGTGGATTTGCGTG…	798
(Fimbriae) afaC	fimbrial usher protein AfaC	Escherichia coli VR50		ATGCGTGATACTTCTTCAGGGCGGATGAGAACGGGGGTGACAGGGCTGGCGCTGGCTGTGATGGTGGCCTGTGTGATGTTTCGTGCGGAGAGTGGTATTGCGCGCACCTACTCCTTTGATGCGGCCATGCTGAAAGGTGGCGGGAAGGGGGTGGACCTGACCCTGTTTGAGGAGGGTGGGCAGTTACCCGGCATTTATCCGGTTGACATTATCCTGAATGGTTCCCGTGTGGATTCACAGGAGATGGCCTTTCACGCGGAGAGGGACGCGGAGGGCAGGCCTTATCTGAAGACCTGTCTGACCCGTGAGATGCTGGCGCGTTACGGGGTCAGGATTGAGGAATATCCGGCGTTGTTCCGTGCATCCGGAGAGGGTCGTGGTGCCTCCGTGGCGGAGGAG…	2583
(Fimbriae) afaD	fimbrial subunit protein AfaD	Escherichia coli VR50		ATGCGTGTCACCTGCGGGATGTTACTGATGGTCATGAGTGGTGTGTCGCAGTCAGCGGAACTGACACTGGAGAGTCACGGCAGTCGCGGCGGGCAGTTACGTGATGGAGAGAAGCTGGCGACGGGGCGGATTATCTGCCGGGAGGCGCACACGGGTTTTCATGTATGGATGAATGAGCGTCAGGTGGACGGCAGGGCGGAGCGCTATGTGGTGCAGAGTAAGGATGGTCGTCATGAGCTTCGTGTCAGGACAGGAGGAGATGGCTGGTCGCCGGTGAAGGGAGAAGGCAGGAAGGGGGTGTCGAGGCCCGGTCAGGAGGAGCAGGTTTTTTTTGATGTGATGGCGGACGGAAATCAGGACATTGCTCCTGGTGAATACCGGTTTTCGGTTGGCGGAGCC…	420
(Fimbriae) afaE	Dr adhesin	Escherichia coli VR50		ATGAAAAAATTAGCGATCATGGCCGCGGCCAGCATGATGGTTGCCGTGAGCACCGCTCATGCGCAGTTCTCATATAGCGGCAACACCGGCACAGTCAAAGTCACCGTTACCGAAGAATGCCAAATACAAGTGGGCGACTTTTCCACGACCAAGCCGCGAAGCCAGCTTACTAATGATGCCGCGATCGGTCCGATCAACGTCACCGCGAGAGGATGCGACACCAGACAGATTGCATTGCAGGCTGGTGCAGACAACATCGAGGGGGATAAGCTCTACATGCGAAGCGACAACGGTGGAGATAAGCTATACGTAGTGTTAAGCGCGCTGGATGGATCCAACTGGACGACGGACAATGGTGTCTTTTACAACACGGTACCAGGGAATTGGGGTGGCACTATC…	483
(Fimbriae) agg3A	agg3A: Escherichia coli 55989	Escherichia coli 55989	pEC55989_0084	ttatggtaaaaccataacaccatgggctgttatagagtaacttccaggtttaatatattggtctggaataacaacttgaacgttgtaattaccgcttcttgtcactgtgcccgaaaaatgtccagtatttgttcccacgcggtccaagttacccccaacaaaatactcgctaagagtatatttatctccccgctcattaattaattgaaatttattattaatcccatccccccaaatatgatacttagcatttatattcttgcaattgttatcaaacgttggggtgaacgttactcttaatgctcctcgtcctggctgagcctgatattcatcgtttataccacttattgaaagatttaagctacatttgtttacaaactttaattttgcagtagcact…	501
(Fimbriae) agg3B	agg3B: Escherichia coli 55989	Escherichia coli 55989	pEC55989_0085	ttatcttcccaaaactatacactcaccgcttattgaaagcatatattcgccaggaataactttctgatctccatcaactatcacatcaaatatagcctgttcttccttgcccagcctaaatattccccgttgagcctctccaaaagaggaaatccagccattaccacctatcctgacccgtagttcatgttggatccctttgctgttttgtacaatataatgttccggacgtcctccatcctgacgggcattcatccatacatgaaaccccgtatgagtttcccgacaggtcattcgtccagttgccagtttcataccatcacgtaactggctttctgtgtttctgtggctaaccaagttaatctccgcagccgctgacaggctactcactaccatcag…	441
(Fimbriae) agg3C	agg3C: Escherichia coli 55989	Escherichia coli 55989	pEC55989_0086	ctatatgcatactgcactagtaagatagagccctgctggtcctttttttacaggaaggcggtagtttgcatagcaatggctattcattccccactgtgccttcagtttgccagcttctgacaatccactcagatacaccatccccttgtcatccactacccctgtagaatttgatacttccgtttttccttctaaggtaacgactgtaccaaatggtaaaggtgttccatccgcacgagccagcctcacgactgcacgattacccactcgggtcttgaatttagcccgtacaacggctcctttcgtcggaacgacacgagtatcagtttgaagcacctctgcattttcagggaaagttgtcgggtccagtgtaataatattttcctgatatggggttat…	2550
(Fimbriae) agg3D	agg3D: Escherichia coli 55989	Escherichia coli 55989	pEC55989_0087	ttataaatttatatcagtttcaaaaaactcactaaccccaccgtaatcagttacaattttccattgtactttactactcttactcacaggaatcggatattcaaaagaggaaaacggagctatataatgatgttcagatatttcttccccccccacacgcaactctgataaatttatataaaaaggtgttgggttgactccttttaatttattgttaaccctctgccactttacttctccggcaacatcttcaggatgtccttttacacttgacggacggacaaacatcttgatacaagtacttaatgagacttgcacattcaaagttacattgtttaaactatttttattactctcagcccatttttcatcagactttggcggaattcctttcacaca…	753
(Fimbriae) cfaA	fimbrial protein	Escherichia coli 536		ATGGTGGCGAAAATTAATCGATTATTACGGCTCGGGCCTGTCTTACTTCTGTGCACATCATTTTTCGCACAATCTAATATGACTGTATATCCTATGTCTGTATCTATAAACAGTCAGGGAGAAGGAAGTGTTCGTGTAATATCGAAAACGAATGAAGTCCAATATATAAAGGCAACCGTATTTCGTATCGATAATCCATCAACACCACAAGAAAAAGAAATCGAAGTAACTTCAGGCGATGCAAACCAACTTGTGATAATGCCGCCCAAATTTGCTTTGCCTGGCGGTAGTAGCAAAACCGTACGTTTTGTGGCAATGGAACCTGAGCAAAAGGAAAAAAACTATCGGGTTAAATTTGAAGCTGTACCCAGCATTGATGATGCAACAGATAATAAAAAA…	717
(Fimbriae) cfaB	CS1 type fimbrial major subunit	Escherichia coli 536		ATGAAAAAGGTATTCGCAAAATCTCTTCTGGTAGCGGCAATGTTTTCCGTTGCAGGTTCTGCATTAGCAGTACAAAAAGATATCACTGTTACTGCTAACGTTGATGCTGCTCTGGATATGACGCAGACCGATAATACTGCACTGCCGAAGGCAGTAGAAATGCAATATCTGCCAGGTCAGGGTCTGCAATCTTACCAGTTAATGACTAAAATCTGGTCAAATGACACGACCAAAGACGTGAAAATGCAGTTAGTTTCGCCTGCGCAACTGGTTCAGAGCGTGGACGCCAGCAAAATTGTTCCGCTGACCGTAACCTGGGGTGGTGAAGTGATTGCTGCTGATGCGGCAACCACGTTTACCGCAACGAAAATCTTTGCTTCCGATGCGTTAACTAACGGT…	501
(Fimbriae) cfaC	usher protein	Escherichia coli 536		GTGGTTTTGTACGTACTGATTCAGGATGCGGTTATTCTTAATACTGAGACAGTAGAAATAATCTACAATGATGAAGAAAGTTCAGCAACGCTATTTCTTAATCCGCAATGGAGTTCTGCGTTTAACTCGAAGTCATTGTATTTAAATCCAGACAAAAATACGGTTAACGCTTTTATACATCAGCAAGATATTAATGTGCTGGTTCAGGATGATTACCAATCGTTGTCAATTCAGGGTAATGGCGCACTGGGAATAACAGAAAATAGCTATATTGGTGCGCACTGGAATTTCGACGGTTATGATGCAGATGATGTCAGCGACAACAATGTCGATGTCAGCGATCTCTATTACCGCTATGATTTTTTACGCCGTTATTATGTGCAGGCGGGGCGGATGGAC…	2385
(Fimbriae) cfaD/cfaE	minor pilin protein	Escherichia coli 536		ATGAGAAATCGATTAATTGCCGTGATTTTATGTTTATTTGGCATGGTCGCGGGGGGGCACGCTACGCCAAATGTGACGGCTGAAATTACTTATGATTTGGCCGCTGGCCGAGCGGATTATTACTTCTGGAACGAGGAAGAATCCCCCGGGAATAACGCGTATATGTGGTATGAATGTTCATATCCCAATATCCAGCAAACTTGCTCGGACTCTGGTAATTTCTCGACAGTACAAATTTATTTAACGGAGCAGCGCAGTGGTATGCGTTGGCCGATTACGCTCAAAGGATTTAAAAAAGCTTATGTCGATGACGGGATTCCAGGGTGTGAAGGATACGTTGCACAAACGGATCTCAGGGACTCAAATCGGTATAAATGCTACGTATCAGGGGATTCAACC…	1083
(Fimbriae) csgA	curlin major subunit CsgA	Escherichia coli ST131		ATGAAACTTTTAAAAGTAGCAGCAATTGCAGCAATCGTATTCTCCGGTAGCGCTCTGGCAGGTGTTGTTCCTCAGTACGGCGGCGGTGGCGGCAACCACGGTGGTGGCGGTAATAACAGCGGCCCGAATTCAGAGCTGAATATTTACCAGTACGGTGGCGGTAACTCTGCTCTTGCTCTGCAAGCTGACGCCCGCAACTCTGATCTGACCATTACCCAGCACGGCGGCGGTAATGGTGCAGATGTTGGCCAAGGTTCTGATGACAGCTCAATCGATCTGACTCAGCGTGGTTTCGGCAACAGCGCTACTCTTGATCAGTGGAATGGTAAAGATTCTACTATGACTGTTAAACAGTTCGGTGGCGGTAACGGTGCTGCTGTTGACCAGACTGCATCTAAC…	459
(Fimbriae) csgB	minor curlin subunit CsgB	Escherichia coli ST131		ATGTACGACCAGGTCCAGGGTGACAACATGAAAAACAAATTGTTATTTATGATGTTAACAATACTGGGTGCGCCTGGGATTGCAGCCGCAGCAGGTTATGATTTAGCTAATTCAGAATATAACTTTGCGGTAAATGAATTGAGTAAGTCTTCATTTAATCAGGCAGCCATAATTGGTCAAGCTGGGACTAATAATAGTGCTCAGTTACGGCAGGGAGGCTCAAAACTTTTGGCGGTTGTTGCGCAAGAAGGTAGTAGCAACCGGGCAAAGATTGACCAGACAGGAGATTATAACCTTGCATATATTGATCAGGCGGGCAGTGCCAACGATGCCAGTATTTCGCAAGGTGCTTATGGTAATACTGCGATGATTATCCAGAAAGGTTCTGGTAATAAAGCA…	483
(Fimbriae) csgC	curli production proteinCsgC	Escherichia coli ST131		ATGAATGCGTTATTACTCCTTGCGGCACTTTCCAGTCAGATAACCTTTAATACGACCCAGCAAGGGGATATGTACACCATTATTCCTGAAGTCACTCTTACTCAATCTTGTCTGTGCAGAGTACAAATATTGTCCCTGCGCGAAGGCAGTTCAGGGCAAAGTCAGACGAAGCAAGAAAAGACCCTCTCATTGCCTGCTAATCAACCCATTGCTTTGACGAAGTTGAGTTTAAATATTTCCCCGGACGATCGGGTGAAAATAGTTGTTACTGTTTCTGATGGACAGTCACTTCATTTATCACAACAATGGCCGCCCTCTTCAGAAAAGTCTTAA	333
(Fimbriae) csgD	2-component transcriptional regulator for 2nd curli operon	Escherichia coli ST131		ATGTTTAATGAAGTCCATAGTATTCATGGTCATACATTATTGTTGATCACTAAACCTTCTTTGCAAGCGACAGCTCTCTTGCAGCACCTTAAACAATCGCTGGCGATTACAGGAAAATTACATAATATTCAACGTTCTCTGGACGATATATCTTCAGGCTCTATTATTCTTCTGGATATGATGGAAGCGGATAAAAAGCTTATCCATTATTGGCAGGATACTTTGAGCAGGAAAAACAACAATATCAAAATATTGTTGCTAAATACGCCTGAAGATTACCCGTACCGCGACATTGAAAACTGGCCTCATATCAACGGCGTTTTTTATGCCATGGAGGATCAAGAACGTGTTGTCAATGGGTTGCAAGGCGTCCTGCGCGGCGAATGCTACTTTACGCAA…	651
(Fimbriae) csgE	curli production assembly/transport component CsgE	Escherichia coli ST131		ATGAAACGTTATTTACGCTGGATTGTGGCGGCAGAATTTCTGTTCGCCGCAGGGAATCTTCATGCCGTTGAGGTAGAAGTCCCGGGATTGTTAACTGACCATACTGTTTCATCTATTGGCCATGATTTTTACCGAGCCTTTAGTGATAAATGGGAAAGTGACTATACGGGTAACTTAACGATTAATGAAAGGCCCAGTGCACGATGGGGAAGTTGGATCACTATAACGGTCAATCAGGACGTTATTTTCCAGACTTTTTTATTTCCGTTGAAAAGAGACTTCGAGAAAACTGTCGTCTTTGCACTGATTCAAACTGAAGAAGCACTAAATCGTCGCCAGATAAACCAGGCGTTATTAAGTACGGGCGATTTGGCGCATGATGAATTTTAA	390
(Fimbriae) csgF	curli production assembly/transport component CsgF	Escherichia coli ST131		ATGCGTGTCAAACATGCAGTAGTTCTACTCATGCTTATTTCGCCATTAAGTTGGGCTGGATCCATGACTTTCCAGTTCCGTAATCCAAACTTTGGTGGTAACCCAAATAATGGCGCTTTTTTGTTAAATAGCGCTCAGGCACAAAACTCTTATAAAGATCCGAGCTATAACGATGACTTTGGTATTGAAACGCCATCAGCGTTAGATAACTTTACTCAGGCCATCCAGTCACAAATTTTGGGTGGGCTACTGTCGAATATTAATACCGGTAAACCGGGCCGCATGGTGACCAACGATTATATTGTTGATATTGCTAACCGCGATGGTCAATTGCAGTTGAACGTGACAGATCGTAAAACCGGACAAACCTCGACCATCCAGGTTTCGGGTTTACAAAAT…	417
(Fimbriae) csgG	curli production assembly/transport component CsgG	Escherichia coli ST131		ATGCAGCGCTTATTTCTTTTGGTTGCCGTCATGTTACTGAGCGGATGCTTAACCGCCCCGCCTAAAGAAGCCGCCAGACCGACATTAATGCCTCGTGCTCAGAGCTACAAAGATTTGACCCATCTGCCAGCGCCGACGGGTAAGATCTTTGTTTCGGTATACAACATTCAGGACGAAACCGGACAATTTAAACCCTACCCGGCAAGTAACTTCTCCACTGCTGTTCCGCAAAGCGCCACGGCAATGCTGGTCACGGCACTGAAAGATTCTCGCTGGTTTATACCGCTGGAGCGCCAGGGCTTACAAAATCTGCTTAACGAGCGCAAGATTATTCGTGCGGCACAAGAAAACGGCACAGTTGCCATTAATAACCGAATCCCGCTGCAATCTTTAACGGCG…	834
(Fimbriae) draP	fimbrial subunit protein DraP	Escherichia coli VR50		ATGGGTAATCTGCCAGTGGGAAGTCGTGGTTTATATAAAGGTAAAAAACGCAGCGCCGGTATGAATGAATTACGTCATCCGGGAAGCACACAGATGACGCGCACTGGTCAGGCGCATCGTGGTGGCGAACACCGGCTGAACACGGGGCCACCGGACTGGCAGACCGTGGAATAA	174
(Fimbriae) ecpA	Mat/Ecp fimbriae major subunit protein	Escherichia coli ST131		ATGAAAAAAAAGGTTCTGGCAATAGCTCTGGTAACGGTGTTTACCGGTACAGGTGTGGCGCAGGCTGCTGACGTAACAGCTCAGGCTGTAGCGACCTGGTCAGCAACAGCCAAAAAAGACACCACCAGTAAGCTGGTTGTGACGCCACTCGGTAGCCTGGCGTTCCAGTATGCCGAAGGCATTAAAGGTTTTAACTCACAAAAAGGTCTATTTGACGTGGCTATCGAGGGTGACTCAACGGCTACCGCCTTTAAACTGACCTCACGTCTTATCACCAACACCTTAACCCAGTTGGATACCTCAGGTTCCACACTGAATGTGGGCGTGGATTATAACGGCGCGGCAGTCGAAAAAACTGGCGATACCGTGATGATCGATACCGCCAACGGCGTACTGGGC…	588
(Fimbriae) ecpB	Mat/Ecp fimbriae periplasmic chaperone protein	Escherichia coli ST131		ATGTACCAGCAGGGGTACCCCCCTGCTTTATTCCTGGACGGAATTGTTATGAAAAAGCACCTTCTGCCTCTCGCTCTGCTGTTTTCCGGAATATCACCGGCCCAGGCGCTGGATGTCGGCGATATATCATCGTTTATGAACAGTGACAGCAGCACGCTGAGCAAAACGATCCAAAACAGTACCGACAGTGGCCGCCTCATCAATATCCGTCTCGAACGGCTCTCTTCACCGCTTGACGACGGGCAGGTTATCGCAATGGACAAGCCGGATGAGTTGCTACTCACTCCCGCCAGCTTGCTGCTACCCGCCCAAGCCAGCGAAGTGATCCGCTTCTTCTATAAGGGACCAGCAGATGAAAAAGAGCGCTACTACCGCATTGTCTGGTTTGATCAGGCCCTC…	717
(Fimbriae) ecpC	Mat/Ecp fimbriae outer membrane usher protein	Escherichia coli ST131		ATGCCTTTACGACGGTTCTCCCCAGGACTGAAAGCCCAGTTTGCCTTCGGCATGGTCTTTTTGTTCGTTCAGCCCGATGCCAGCGCTGCTGACATAAGTGCGCAGCAAATAGGTGGGGTGATTATTCCGCAGGCCTTCAGTCAGGCGCTCCAGGACGGCATGAGCGTCCCGCTTTATATTCATCTCGCCGGTAGCCAGGGTCGCCAGGACGATCAGCGAATCGGCAGCGCTTTTATCTGGTTGGATGATGGACAGTTACGCATCCGAAAAATACAGCTGGAAGAGAGTGAAGATAACGCCAGTGTCAGCGAACAAACTCGACAGCAGCTGATGACTCTGGCCAACGCCCCGTTCAATGAGGCCCTTACCATCCCCCTGACTGACAACGCGCAGTTGGAT…	2526
(Fimbriae) ecpD	Mat/Ecp fimbriae adhesin	Escherichia coli ST131		ATGAGAGTTAACCTACTGATAGCGATGATAATCTTTGCGCTAATCTGGCCTGCAACCGCGCTCAGAGCGGCAGTGAGCAAAACAACCTGGGCGGATGCTCCGGCACGCGAGTTTGTGTTTGTCGAAAACAACTCAGACGACAACTTTTTCGTCACTCCTGGCGGGGCGCTGGATCCGCGCCTGACCGGTGCCAACCGCTGGACCGGTTTAAAATACAATGGTTCAGGAACCATCTATCAGCAAAGCCTCGGCTACATTGATAACGGTTACAACACCGGCCTTTATACCAACTGGAAGTTTGATATGTGGCTGGAAAATTCACCAGTTTCATCTCCTTTAACTGGCTTGCGCTGCATCAACTGGTACGCAGGGTGTAATATGACCACCAGTCTTATCCTG…	1644
(Fimbriae) ecpE	Mat/Ecp fimbriae periplasmic chaperone protein	Escherichia coli ST131		ATGATAACGGCTGGTTTGGCGAAGTCAGCGCTTCAGGAGAGATTCATGTTCAGGCGACGTGGCGTAACATTAACTAAGGCCCTGCTGACAGTGGTCTGTATGCTGGCGGCACCTTTGACACAGGCGATTTCGGTCGGCAATCTGACTTTTTCACTGCCGTCCGAGACTGACTTTGTCAGCAAACGTGTCGTGAATAACAACAAAAGCGCACGGATATACCGTATTGCCATCAGTGCTATTGATAGCCCGGGCAGCAGTGAATTGCGCACCCGACCGGTGGATGGTGAACTACTTTTCGCCCCCCGCCAGCTGGCGTTGCAGGCTGGTGAGAGCGAGTATTTTAAATTTTACTATCATGGCCCACGGGATAACCGCGAGCGCTACTACCGGGTCTCATTT…	756
(Fimbriae) ecpR	Mat/Ecp fimbriae transcriptional regulator	Escherichia coli ST131		GTGACATGGCAAAATGATTACAGCAGGGACTATGAGGTTAAAAACCATATGGAATGTCAAAACCGTTCTGATAAATACATCTGGTCTCCCCATGACGCCTACTTCTATAAAGGACTATCTGAACTGATTGTGGATATCGACAGATTAATTTATCTATCGCTGGAGAAAATCAGAAAAGATTTCGTGTTTATCAATCTCAATACGGATTCTTTAACTGAGTTTATAAACCGTGATAATGAGTGGTTATCCGCGGTAAAGGGGAAACAGGTCGTATTGATTGCGGCCAGAAAGTCAGAAGCCTTAGCAAATTATTGGTATTACAACAGCAATATTAGGGGCGTGGTATACGCTGGACTGAGTCGTGATATTAGAAAAGAACTGGCCTATGTGATTAATGGC…	591
(Fimbriae) elfA	fimbrial subunit ElfA	Escherichia coli VR50		ATGAAAAAAAGTGTATTGACGGCGTTTATAACTGTGGTATGTGCAACGTCCAGCGTTATGGCTGCTGATGATAATGCTATCACGGATGGCTCAGTAACATTTAATGGTAAAGTTATTGCTCCAGCTTGTACCCTGGTAGCTGCGACGAAAGATTCCGTGGTGACTTTGCCAGATGTTAGTGCCACGAAGTTGCAAACCAATGGTCAGGTTTCTGGCGTGCAAATTGATGTGCCAATTGAATTAAAAGATTGTGATACTACCGTAACAAAAAATGCAACGTTCACCTTTAATGGCACTGCGGATACTACTCAGATTACAGCGTTTGCTAACCAGGCCTCATCTGATGCTGCTACAAACGTGGCCCTGCAAATGTATATGAATGATGGTACAACGGCCATC…	540
(Fimbriae) elfC	outer membrane usher protein ElfC	Escherichia coli VR50		ATGTATAGAACTCATCGACAACACAGCCTGTTAAGCTCTGGTGGAGTGCCATCGTTTATTGGTGGGCTGGTGGTGTTTGTGTCGGCAGCGTTCAATGCACAAGCTGAAACCTGGTTCGATCCTGCTTTTTTCAAAGATGATCCCTCAATGGTGGCCGATTTGTCTCGTTTCGAAAAAGGACAAAAAATAACGCCAGGGGTTTATCGTGTCGATATTGTTCTGAATCAGACAATTGTAGATACGCGCAACGTCAATTTTGTTGAGATAACGCCAGAGAAGGGGATTGCCGCCTGTTTGACGACTGAAAGCCTGGATGCAATGGGTGTTAATACTGATGCGTTTCCGGCTTTTAAACAACTGGACAAACAAGCGTGTGTGCCATTGGCGGAGATTATTCCG…	2601
(Fimbriae) elfD	fimbrial chaperone protein ElfD	Escherichia coli VR50		ATGAAAACTTGCATAACAAAGGGAATTGTGACCGTAAGTTTAACGGCAATATTACTCAGCTGCTCATCCGCATGGGCGGCAGGTAAAGGCGGGATTGGACTTGCAGCAACACGTCTTGTTTATTCAGAAGGTGAAGAGCAAATTTCACTGGGTGTACGTAACACCAGTCCGGATGTTCCTTATCTTATTCAGTCATGGGTGATGACCCCAGATAATAAAAAATCAGCAGACTTTATTATTACACCACCGCTATTTGTGCTGAATCCGGCAAATGAGAATCTGTTACGCATTATGTACATTGGAGCGCCGTTGGCGAAAGACAGAGAAACCCTTTTCTTCACTAGCGTACGGGCAGTCCCTTCAACAACGAAGCGGAAAGAGGGAAATACCCTGAAGATT…	702
(Fimbriae) elfG	fimbrial-like protein ElfG	Escherichia coli VR50		ATGCAGATAATCTTTGGAGAAAAATGCGTGTCATTACTACGACTATTTTTTGCCGCCGTCTTAATGCTATGGTGCGCTCAAACCGCTGCTTATAGCGGGCAGTGTCATACTACTCAGGGGAATCCGTATATTGGCGTCAATTTTGGCGTTAAAACCCTGGAGGAAGAAGCAAATACGGCAGGGGTAGTTAAAGACAAATTTTATCAGTGGAACGAATCGAATGATTATTATGTTTCCTGTGATTGCGATAAAGACAATGTCAGAAGTGGCCGATGGGCATTCGCCGCGGATTCACCGTTAGTCTATTTAGGCGACAACTGGTACAAAATTAATGACTATCTTGCCGCCAAAGTTTTATTGCAGGTTAAAGGCAGTTCTCCTACTGCGGTTCCTTTCGAA…	1071
(Fimbriae) eltA	Escherichia coli ETEC			ATGAAAAATATAACTTTCATTTTTTTTATTTTATTAGCATCGCCATTATATGCAAATGGCGACAAATTATACCGTGCTGACTCTAGACCCCCAGATGAAATAAAACGTTCCGGAGGTCTTATGCCCAGAGGGCATAATGAGTACTTCGATAGAGGAACTCAAATGAATATTAATCTTTATGATCACGCGAGAGGAACACAAACCGGCTTTGTCAGATATGATGACGGATATGTTTCCACTTCTCTTAGTTTGAGAAGTGCTCACTTAGCAGGACAGTCTATATTATCAGGATATTCCACTTACTATATATATGTTATAGCGACAGCACCAAATATGTTTAATGTTAATGATGTATTAGGCGTATACAGCCCTCACCCATATGAACAGGAGGTTTCTGCG…	777
(Fimbriae) eltB	Escherichia coli ETEC			ATGAATAAAGTAAAATATTATGTTTTATTTACGGCGTTACTATCCTCTCTATGTGCACACGGAGCTCCCCAGTCTATTACAGAACTATGTTCGGAATATCGCAACACACAAATATATACGATAAATGACAAGATACTATCATATACGGAATCGATGGCAGGCAAAAGAGAAATGGTTATCATTACATTTAAGAGCGGCGCAACATTTCAGGTCGAAGTCCCGGGCAGTCAACATATAGACTCCCAAAAAAAAGCCATTGAAAGGATGAAGGACACATTAAGAATCACATATCTGACCGAGACCAAAATTGATAAATTATGTGTATGGAATAATAAAACCCCCAATTCAATTGCGGCAATCAGTATGGAAAACTAG	375
(Fimbriae) faeC	faeC: Escherichia coli UMNK88	Escherichia coli UMNK88	UMNK88_pK887	atgaaaaaagcattcttattagcatgtgttttttttctcactgggggcggggtttctcacgctgcggttcagaaaaccatattcagtgctgacgtggtggcctcggtctgtcatgtggtggtggatgcggacagcaccggcaacagtggccggctgacgttcgggacttaccgtaagtccacgggggcatctgtaccgccgcgtgacttcacggtgcgtctgtatgagtccggcgccacggttcagggttgctctgcgtttcttgccgggcaggtcgccaccctggattttggtaacccgggacaactggacgctgccggcgtggtcacccgcggtgccggtgatggtattcgcgtggatgtacgggctgttgatgcacaggctgattatcgcggacgt…	546
(Fimbriae) faeD	faeD: Escherichia coli UMNK88	Escherichia coli UMNK88	UMNK88_pK888	atgccaatgaaaaaatatgtgacaacaaaatcagtgcagccagtggcgtttcgtctgacaaccctgagtctggttatgtcggcggtactgggcagcgcatcggttattgccggtgaaaaactggatatgtcctttatccagggggggggggttaatccggaagtctgggcagccctgaacggcagctatgcgccggggcgttatctggttgacctgtccctgaacgggaaggaggccgggaaacagatactggatgtgacaccacaggacagtaatgaactgtgtctgacagaggcatggctgacgaaggctggggtttacgtcagtgcagattactttcgtgagggatatgacgccacacgacagtgctatgtgctgacaaaagccccgtcagtgaag…	2442
(Fimbriae) faeE	faeE: Escherichia coli UMNK88	Escherichia coli UMNK88	UMNK88_pK889	atgcgccgggtgatatcaccctgggccagtgccggatacctgcggccagactgcaggatactgagaaactacaggagattacgtgtgagtaagcgtaacgcagtaacgacgtttttcactaaccgggtgacaaaagcactgggaatgactctggcgctgatgatgacctgtcagagtgcgatggcttccctggcagtagaccagacccgctatatctttcgcggggacaaggatgcactgaccatcacagtcaccaacaatgataaagagcgtacctttggtggtcaggcctgggtggacaatatcgtggagaaggacacccgtccgacctttgtggtgacaccatccttcttcaaggtgaagccgaatggtcagcagacactgcgtatcatcatggcc…	861
(Fimbriae) faeF	faeF: Escherichia coli UMNK88	Escherichia coli UMNK88	UMNK88_pK8810	atgaagaaaacaatgatggcagccgccctggttctgagtgcgctcagtattcagtcagcactggccgctgaatacagtgagaaaacgcagtacctgggtgtggtgaacggtcaggtggtgggtaacagtgtggtgaaggtgacccgtacaccgacagacccggtgctgtaccgctccggcagtaacagcccgttacctgcagaactgataatccggcatgcagaaagccgcccggcttccggcggcctggcaaacatcacggtgaaagaggcgctgccggataacggggaagcccgcatcactctgaagacgtccctgatggttgacggaaagagagtggcactcagtgccaggcagcagggtgaggatgtggtgattaccgtgcctgaggcacagcag…	492
(Fimbriae) faeG	faeG: K88 fimbrial protein FaeG, AC precursor	Escherichia coli UMNK88	UMNK88_pK8811	gtggaatatcaaggggtttattttatgaaaaagactctgattgcactggcaattgctgcatctgctgcatctggtatggcacatgcctggatgactggtgatttcaatggttcggtcgatatcggtggtactatcactgcagatgattatcgtcagaaatgggaatgggaagttggtacaggtcttaatggatttggtaatgtattgaatgacctgaccaatggtggaaccaaactgaccattactgttactggtaataagccaattttgttaggccgaaccaaagaagcatttgctacgccagtaattggtggtgtagatggaattcctcagattgcatttactgactatgaaggagcttctgtagaactcagaaaacctgatggtggaactaataaa…	873
(Fimbriae) faeH	faeH: K88 minor fimbrial subunit protein FaeH	Escherichia coli UMNK88	UMNK88_pK8812	gtggacgctctttttattgtgaggtttatactgatgctggttactttaaatttaataatagcgatttgtttttatttgtattgtcctgataaaacagagagaataaagatgaaaataacgcatcattataaatcccttctttcagccattatttcggtggcccttttttattcggcagcgccacatgcagatattcttgatggtggcgaaattcagtttaatggctttgtcactgatgatgcccccaaatggacctggcagattagttcaccggaccagacttgggctgtggatactgccgatgcacgtacagagaacgggcaactggtttttgatttgagtgacaaagggcctctgccttttcttgaggggtatttgtatgaagtggccgagcgtggc…	906
(Fimbriae) faeI	faeI: K88 minor fimbrial subunit protein FaeI	Escherichia coli UMNK88	UMNK88_pK8813	atgaagaaggtgacgttgtttctgtttgttgtcagcctcctgccctccactgtactggcctggaacacgccgggagaagacttcagcggagagcttaagctggaaggggcggtgaccagcacccgtaatccgtgggtgtggaaagtcggacagggaaatgaaagtctggaggttaagcagagccgtggtgttcgtgacggtgagcagggaattccggttgcactgccggcgttgaccgttttactgggaaaaaccaccctgaccacaccggcaggacgtgaggggctttcccccggggtcagttacggaaagggggctgagggtttttcacttgaatggacagcgcccggcatggcgaaagtgacgctgcctgtgaccggcgataaaaatgttcgtgcg…	765
(Fimbriae) faeJ	faeJ: K88 minor fimbrial subunit protein FaeJ	Escherichia coli UMNK88	UMNK88_pK8814	gtgctgaatattattcatcgtctgaaatccggtatgtttccggctctgttttttctgacttcagccagtgtgctggcgcaccccctgactattccgccgggccactggctggagggaatggctgtgggcgtaacggaactcagcggtacgctgtatgtccgcgatgtgtcctggcagtggcagccccgcgctgtgcggatgagctctcctgatgcagtgcaggctggcctggcagcaggtaaaggtggcatggtcagtgaaagccggagagggcaggatttttatattcttggcggacataccacatcactgacaactgcccgttcggggctgcagccgtcggtgacattacttcaggtggcgccatcatctccccgtattgcggcccggggtgagctt…	774
(Fimbriae) fimA	type 1 fimbriae major subunit FimA	Escherichia coli ST131		ATGAAAATTAAAACTCTGGCAATCGTTGTTCTGTCGGCTCTGTCCCTCAGTTCCGCAGCGGCTCTGGCCGATACTACGACGGTAAATGGTGGGACCGTTCACTTTAAAGGGGAAGTTGTTAACGCCGCTTGCGCAGTTGATGCAGGCTCTGTTGATCAAACCGTTCAGTTAGGCCAGGTTCGTACCGCTAGCCTGAAGCAGGCTGGAGCAACCAGCTCTGCCGTTGGTTTTAACATTCAGCTGAATGATTGCGATACCACTGTTGCCACAAAAGCCGCTGTTGCCTTCTTAGGTACGGCAATTGATGCTACGCATACTGATGTACTGGCTCTGCAGAGTTCAGCTGCGGGTAGCGCAACAAACGTTGGTGTGCAGATCCTGGACAGAACGGGTGCTGCG…	549
(Fimbriae) fimB	type 1 fimbriae regulatory protein FimB	Escherichia coli UTI89		ATGAAGAATAAGGCTGATAACAAAAAAAGGAACTTCCTGACCCATAGTGAAATCGAATCACTCCTTAAAGCTGCAAATACCGGGCCTCATGCTGCACGTAATTATTGTCTGACATTACTTTGTTTTATTCATGGTTTCCGGGCGAGTGAAATTTGCCGATTGAGGATTTCGGATATTGATCTTAAGGCAAAGTGTATATATATCCATCGATTAAAAAAAGGCTTTTCAACAACGCACCCGCTATTGAACAAAGAAATTCAGGCTTTAAAAAACTGGTTGAGTATCCGTACTTCTTATCCGCATGCTGAGAGCGAGTGGGTATTTTTATCACGTAAGGGGAATCCACTTTCTCGGCAACAGTTTTACCATATTATCTCGACTTCCGGTGGTAATGCCGGG…	603
(Fimbriae) fimC	type 1 fimbriae periplasmic chaperone protein FimC	Escherichia coli ST131		GTGAGTAATAAAAACGTCAATGTAAGGAAATCGCAGGAAATAACATTCTGCTTGCTGGCAGGTATCCTGATGTTCATGGCAATGATGGTTGCCGGACGCGCTGAAGCGGGAGTGGCCTTAGGTGCGACTCGCGTAATTTATCCGGCAGGGCAAAAACAAGTGCAACTTGCCGTGACAAATAATGATGAAAATAGCACCTATTTAATTCAATCATGGGTGGAAAATGCCGATGGTGTAAAGGATGGTCGTTTTATCGTGACGCCTCCTCTGTTTGCGATGAAGGGAAAAAAAGAGAATACCTTGCGTATTCTTGATGCAACAAATAACCAATTGCCACAGGACCGGGAAAGTTTATTCTGGATGAACGTTAAAGCGATTCCGTCAATGGATAAATCAAAA…	726
(Fimbriae) fimD	type 1 fimbriae outer membrane usher protein FimD	Escherichia coli ST131		CTGAATTTAAGACTTTACCAGCGAAACACACAATGCTTGCATATTCGTAAGCATCGTTTGGCTGGTTTTTTTGTCCGGCTCTTTGTTGCCTGTGCTTTTGCCGCACAGGCACCTTTGTCATCTGCCGAACTCTATTTTAACCCGCGCTTTTTAGCGGATGATCCCCAGGCTGTGGCTGATTTATCGCGTTTTGAAAATGGACAAGAATTACCGCCAGGGACGTATCGCGTCGATATCTATTTGAATAATGGTTATATGGCAACGCGTGATGTCACATTTAATACGGGCGACAGTGAACAAGGGATTGTTCCCTGCCTGACACGCGCGCAACTCGCCAGTATGGGGCTGAATATGGCTTCTGTCGCCGGTATGAATCTGCTGGCGGATGATGCCTGTGTG…	2628
(Fimbriae) fimE	type 1 fimbriae regulatory proteinFimE	Escherichia coli ST131		GTGAGTAAACGTCGTTATCTTACCGGTAAAGAAGTTCAGGCCATGATGCAGGCGGTTTGTTACGGGGCAACGGGAGCCAGAGATTATTGTCTTATTCTGTTGGCATATCGGCATGGGATGCGTATTAGTGAACTGCTTGATCTGCATTATCAGGACCTTGACCTTAATGAAGGTAGAATAAATATTCGCCGACTGAAGAACGGATTTTCTACCGTTCACCCGTTACGTTTTGATGAGCGTGAAGCCGTGGAACGCTGGACCCAGGAACGTGCTAACTGGAAAGGCGCTGACCGGACTGACGCTATATTTATTTCTCGCCGCGGGAGTCGGCTTTCTCGCCAGCAGGCCTATCGCATTATTCGCGATGCCGGTATTGAAGCTGGAACCGTAACGCAGACT…	597
(Fimbriae) fimF	type 1 fimbriae minor subunit FimF	Escherichia coli ST131		ATGAGAAACAAACCTTTTTATCTTCTGTGCGCTTTTTTGTGGCTGGCGGTAAGTCGCGTTTTGGCTGCGGATAGCACGATTACTATCCGCGGCTATGTCAGAGATAACGGCTGTAGTGTGGCCGCTGAATCAACCAATTTTACTGTTGATTTGATGGAAAACGCGGCGAAGCAATTTAACGACATTGGCGCGACGACTCCTGTCGTTCCATTTCGTATTTTGCTGTCACCCTGTGGTAATGCCGTTTCTGCCGTAAAAGTTGGGTTTACCGGTGTTGCAGATAGCCACAATGCCAACCTGCTTGCACTTGAAAATACGGTGTCAGCGGCTTCGGGACTGGGAATACAGCTTCTGAATGAGCAGCAAAATCAAATACCCCTTAATGCTCCATCGTCCGCG…	531
(Fimbriae) fimG	type 1 fimbriae minor subunit FimG	Escherichia coli ST131		ATGAAATGGCGCAAACGTGGGTATTTATTGGCGGCAATATTGGCGCTCGCAAGTGCGACGATACAGGCAGCCGATGTCACCATCACGGTGAACGGTAAGGTCGTCGCCAAACCGTGCACGGTTTCCACCACCAATGCCACGTTTGATCTCGGCGATCTTTATTCTTTCAGTCTGATGTCTGCCGGGGCGGCATCGGCCTGGCATGATGTTGCGCTTGAGTTGACTAATTGTCCGGTGGGAACGTCGAGGGTCACTGCCAGCTTCAGCGGGGCAGCCGACAGTACCGGATATTATAAAAACCAGGGGACCGCGCAAAACATCCAGTTAGAGCTACAGGATGACAGTGGCAACACATTGAATACTGGCGCAACCAAAACAGTTCAGGTGGATGATTCCTCA…	504
(Fimbriae) fimH	type 1 fimbriae adhesin FimH	Escherichia coli ST131		ATGAAACGAGTTATTACCCTGTTTGCTGTACTGCTGATGGGCTGGTCGGTAAATGCCTGGTCATTCGCCTGTAAAACCGCCAATGGTACCGCTATTCCTATTGGCGGTGGCAGCGCTAATGTTTATGTAAACCTTGCGCCTGCCGTGAATGTGGGGCAAAACCTGGTCGTAGATCTTTCGACGCAAATCTTTTGCCATAACGATTATCCGGAAACCATTACAGACTATGTCACACTGCAACGAGGCTCGGCTTATGGCGGCGTGTTATCTAATTTTTCCGGGACCGTAAAATATAGTGGCAGTAGCTATCCATTTCCGACTACCAGCGAAACGCCGCGGGTTGTTTATAATTCGAGAACGGATAAGCCGTGGCCGGTGGCGCTTTATTTGACGCCTGTG…	903
(Fimbriae) fimI	FimI fimbrial protein	Escherichia coli ST131		GTGCTGCTAATGCGGATGCGACCTTCAAGGTTCAGTATCAATAACCTACCCAGGTTCAGGGACGTCATTACGGGCAGGGATGCCCACCCTTGTGTGATAAAAATAACGATGAAAAGGAAGAGATTATTTCTATTAGCGTCGTTGCTGCCAATGTTTGCTCTGGCCGGAAATAAATGGAATACCACGCTGCCCGGCGGAAATATGCAATTTCAGGGCGTCATTATTGCGGAAACTTGCCGGATTGAAGCTGGTGATAAACAAATGACGGTCAATATGGGGCAAATCAGCAGTAACCGGTTTCACGCGGTAGGGGAAGATAGCGCACCGGTGCCTTTTGTTATTCATTTACGGGAATGTAGCACGGTGGTGAGTGAACGTGTGGGTGTGGCGTTTCACGGT…	648
(Fimbriae) focA	F1C major fimbrial subunit	Escherichia coli CFT073		ATGAAGTTAAAATTCATCTCCATGGCTGTATTTTCAGCTCTGACCCTGGGTGTTGCGACAAATGCGTCTGCTGTCACCACGGTTAATGGTGGTACAGTTCATTTTAAGGGTGAAGTGGTTAATGCTGCATGTGCTGTAAACACTAACTCATTCGATCAGACGGTTAATCTTGGACAGGTTCGTTCCGAAAGATTGAAAGTAGATGGAGCTAAAAGCAATCCAGTTGGATTTACAATTGAATTAAATGATTGTGACTCGCAGGTGTCTGCTGGTGCAGGAATTGTCTTTTCAGGCCCAGCAGTTACTGGTAAAACAGATGTTCTTGCTTTACAAAGTTCTGCAGCGGGTTCTGCAACAAACGTCGGCGTTCAGATTACTGACCATACCGGCAAGGTTGTA…	543
(Fimbriae) focC	F1C periplasmic chaperone	Escherichia coli CFT073		ATGATGAAGCACATGCGTATATGGGCCGTTCTGGCATCATTTTTAGTCTTTTTTTATATTCCGCAGAGCTATGCCGGGGTTGCTCTGGGGGCCACCCGTGTGATTTACCCTGAAGGGCAAAAACAGGTACAACTGGCGGTAACAAATAATGATGATAAAAGTAGTTACCTTATTCAGTCATGGATTGAAAATGCTGAGGGAAAAAAGGATGCCCGGTTTGTAATTACTCCTCCGTTATTTTCCATGCAGGGAAAGAAAGAGAATACCCTGAGAATTATTGATGCCACAAACGGACAGATGCCGGAAGACAGGGAAAGTTTGTTCTGGGTGAATGTCAAGGCCATCCCGGCCATGGATAAGGCGAAAACCGGCGAGAATTATCTGCAGTTTGCAATTGTC…	696
(Fimbriae) focD	F1C fimbrial usher	Escherichia coli CFT073		TTGTGTTTGGCTGCTGATTTTATTTTTTCGCTCAGTGTGGGGGCTGACATGTTTTTCGGAGATGGCGGACAGCTCCTGTCTGATAAATCACTGACCGGCTCTGCTGGCGGGGGTAATAACAGAATGAAATTTAATATACTGCCGCTGGCATTTTTTATCGGGATAATTGTTTCTCCGGCCCGGGCTGAGCTCTATTTTAATCCGCGTTTTCTGTCTGATGACCCGGATGCGGTTGCGGACCTGTCTGCATTTACACAGGGGCAGGAGCTTCCGCCAGGCGTGTACCGGGTGGATATTTATCTGAATGATACGTATATCTCAACCCGTGACGTGCAGTTTCAGATGAGTCAGGACGGGAAGCAACTTGCCCCCTGCCTGAGTCCGGAGCATATGAGTGCG…	2679
(Fimbriae) focF	F1C minor fimbrial subunit F	Escherichia coli CFT073		ATGGTGAAGGATATTATTAAAACAGTGACATTCTCCTGCATGCTGGCCGGCAGTATGTTCGTTACCTGTCATGTCTGTGCAGCGGGTTCTGTGGTGAATATTACAGGCAATGTTCAGGATAACACCTGCGATGTTGACATTAACTCCCGAAACCTTGATGTCAGTCTGGGAAGTTATGACAGCCGACAGTTTACCGCAGCTGGTGATACCACACCTGCGTCGGTATTTCATGTCGGGTTAACCTCCTGCGGCAGTGCTGTCAGTGCAGTGAAGCTGACATTTACGGGCACACCAGATAATCAGGAGGCGGGGCTTATTCAGATTAACAGCATAAATGGAGCGCGGGGTGTGGGGATTCAGCTTCTTGATAAGGATAAACATGAGCTGAAAATTAATGTG…	528
(Fimbriae) focG	F1C minor fimbrial subunit protein G	Escherichia coli CFT073		ATGAAACTGAAAGCTATTATATTGGCCACCGGTCTTATTAACTGTATTGCATTTTCAGCACAGGCAGTGGATACGACGATTACTGTTACAGGGAGGGTATTGCCACGTACCTGTACCATTGGTAATGGAGGAAACCCAAACGCCACCGTTGTTTTGGATAACGCTTACACTTCTGACCTGATAGCAGCCAACAGCACCTCTCAGTGGAAAAATTTTTCGTTGACATTGACGAATTGTCAGAATGTAAACAATGTTACTGCCACCTTTGGTGGAACCGCAGAAAATACAAATTATTACAGAAATACAGGGGATGCTACTAATATCATGGTTGAGCTACAGGAACAAGGTAATGGTAATACCCCCTTGAAAGTTGGTTCAACAAAAGTTGTTACAGTGAGC…	504
(Fimbriae) focH	F1C fimbrial adhesin	Escherichia coli CFT073		GTGCGGGAAGTATTAATTCACAAATTACTGTCACCTATACCTATGCGTAAATATTATCCCCTCTTTAAGAAAAGCACCGTCCTCGAGGGCTGTGTTTTATTCACATTTATAATGGCATATTCCCAGCCATCGTTTGCACTGTTGTGCAGAAATAACCAGACAGGGCAGACTTTTCAGTCTGGAGACAGTCGCTTCAATATCACTCTTTCCCCAACAGTTCAGTATGATAAAGCCATTACAGTTCTGGATTTAAATCAACTGGTGTTATGTCAGAATGAAGATGCCTCTGGTCAGAACTATGACTATCTCAGGGTCAGACAGGGAACCGGTTTTTCTCCTTCATTAGATGCTAAAACATACGGAAGGCTGGACTTTACAAACAGGCTTTCTGGGTATAGT…	1011
(Fimbriae) focI	minor F1C fimbrial subunit precursor	Escherichia coli CFT073		ATGGCAATAATGTTATTTTTGCTGTCTCCCGCTGCACTGGCCGGAAACCACTGGCATGTCATGCTTCCGGGAGGAAACATGCGCTTCCAGGGAAAAATAATTGCTGAAGCATGCAGTCTTGCCCTGTCAGACAGGCAGATGACTGTGGATATGGGGCAACTTAGCAGCAATCGATTTCACGCCGCCGGTGAGTATGGGGACTCTGTGGGCTTTGATATTCACCTTCAGGGCTGCAGCACTGTCGTCAGTCAGCGGGTGGGGATTTCCTTTTATGGCGTGTCAGATATTCACGAGCCGGAGTTGCTGTCGGTGGATGAGGAGAATGATGCCTCAGACGGAATCGCTATCGCTTTATTTAATGAAAGCGGAGAGCTGGTAAAACTTAATCAGCCTCCGGAG…	525
(Fimbriae) hcpA	prepilin peptidase dependent proteinD	Escherichia coli ST131		ATGGACAAGCAACGCGGTTTTACACTTATTGAACTGATGGTGGTTATTGGCATCATTGCCATTTTAAGCGCCATTGGTATTCCCGCTTATCAAAACTACCTGCGCAAAGCCGCACTCACCGACATGCTACAAACCTTTGTGCCTTACCGTACCGCCGTAGAGTTGTGCGCGCTGGAACATGGTGGATTAAATACCTGCGACGGTGGCAGCAATGGCATTCCTTCGCCTACCACCACCCGCTATGTTTCAGCCATGAGTGTGGCAAAGGGCGTGGTGTCGCTGACCGGGCAAGAAAGTCTCAATGGGCTAAGCGTCGTCATGACACCGGGTTGGGATAACGCAAACGGCGTCACCGGCTGGACGCGTAACTGCAATATTCAAAGTGACAGCGCATTGCAG…	441
(Fimbriae) hcpB	transport protein HofB	Escherichia coli ST131		ATGAATATTCCACAGCTCACTGCCCTGTGTCTGCGTTATCAGGGAGTCTTGCTGGATGCCAGCGAAGAGGTGGTTCATGTTGCGGTAGTCGATGCACCTTCGCATGAGCTACTGGACGCATTGCATTTCGCTACCACCAAACGTATTGAGATCACCTGCTGGACGCGCCAACAAATGGAAGGTCACGCCAGTCGCACACAACAGACATTGCCCGTAGCTGTTCAGGAGAAGCATCAGCCCAAAGCAGAGTTGCTGACTCGAACGTTACAATCTGCGCTAGAACAACGCGCGTCTGATATTCATATCGAACCAGCGGACAATGCCTACCGCATCCGCTTGCGTATCGACGGCGTATTGCATCCTTTACCGGACGTTTCACCGGATGCCGGAGTCGCATTA…	1140
(Fimbriae) hcpC	protein transport protein HofC	Escherichia coli ST131		ATGGCGAGTAAGCAACTCTGGCGCTGGCGTGGCATAACCGGCGACGGCAATGCGCAAGATGGGATGCTATGGGCAGAGAGCCGTGCTTTGCTGCTCATGGCACTACAGCAACAGATGGTTACCCCACTAAGCCTGAAGCGAATCGCCATCAATTCTGCGCAGTGGCGAGGAGATAAAAGCGCGGAAGTCATTCATCAACTGGCGACGCTACTCAAAGCCGGGTTAACGCTTTCTGAAGGGCTGGCTCTGCTGGCGGAACAGCATCCCAGTAAGCAGTGGCAAGCGTTGCTGCAATCACTGGCGCACGATCTTGAACAGGGCGTTGCCTTTTCCAATGCCTTATTACCCTGGTCAGAGGTATTTCCGCCGCTCTATCAGGCGATGATCCGCACAGGTGAA…	1203
(Fimbriae) papA	major pilin subunit PapA	Escherichia coli UTI89		ATGATTAAGTCGGTTATTGCCGGTGCGGTAGCTATGGCAGTGGTGTCTTTTGGTGTAAATGCTGCTCCAACTACTCCACAGGGGCAGGGTAGAGTAACCTTTAACGGAACTGTTGTTGATGCTCCATGCAGCATTTCTCAGAAATCAGCTGATCAGTCTATTGATTTTGGACAGCTTTCAAAAAGCTTCCTTCAAGCAGGAGGCGTATCCAAACCAATGAATTTAGATATTGAATTGGTTAATTGTGATATCACTTCATTTAAGGGGGTGGGAGGAGCCCCGGCAGCAAAAAAAGGGACTGTGAAGCTGGCTTTTAGTGGTCCAAGGGTTTCTGGTCATAATGAGGAGTTAGATACCAGCGGGGGGACAGGTACTGCGATTGTAGTTCAGGCTGCAGGT…	564
(Fimbriae) papB	pap operon regulatory protein PapB	Escherichia coli UTI89		ATGGCGCATCATGAAGTCATCAGTCGGTCAGGAAATGCGTTTTTGCTGAATATACGCGAGAGCGTACTGTTGCCCGGCTCTATGTCTGAAATGCATTTTTTTTTACTGATAGGTATTTCTTCTATTCACAGTGACAGGGTCATTCTGGCTATGAAGGACTATCTGGTAGGTGGGCACTCCCGTAAGGAGGTCTGCGAGAAATACCAGATGAATAATGGGTATTTCAGTACAACACTGGGGAGACTTATACGGCTGAATGCTCTTGCAGCAAGGCTTGCACCTTATTATACAGATGAGTCGTCGGCATTTGACTAA	315
(Fimbriae) papC	outer membrane usher protein PapC	Escherichia coli UTI89		ATGAAAGACAGAATACCTTTTGCAGTCAACAATATTACCTGTGTGATATTGTTGTCTCTGTTTTGTAACGCAGCCAGTGCCGTTGAGTTTAATACAGATGTACTTGACGCAGCGGACAAGAAAAATATTGACTTCACCCGTTTTTCAGAAGCCGGCTATGTTCTGCCGGGGCAATATCTTCTGGATGTGATTGTTAACGGGCAAAGTATTTCTCCCGCATCGTTACAGATTTCATTTGTTGAACCTGCGTTGTCAGGAGATAAGGCAGAAAAAAAATTGCCGCAGGCCTGTCTGACATCAGATATGGTCAGACTGATGGGGTTAACAGCAGAATCTCTGGATAAAGTTGTTTACTGGCATGATGGTCAGTGTGCGGATTTTCATGGGTTGCCGGGAGTG…	2511
(Fimbriae) papD	periplasmid chaperone PapD protein	Escherichia coli UTI89		ATGATTCGAAAAAAGATTCTGATGGCTGCCATCCCCCTGTTTGTTATATCCGGGGCAGACGCTGCTGTTTCGCTGGACAGAACCCGCGCGGTGTTTGACGGGAGTGAGAAGTCAATGACGCTTGATATCTCCAATGATAACAAACAACTGCCCTATCTTGCTCAGGCATGGATAGAAAATGAAAATCAGGAAAAAATTATTACAGGGCCGGTTATTGCCACCCCTCCGGTTCAGCGCCTTGAGCCGGGTGCGAAAAGCATGGTCAGGCTGAGTACCACACCGGATATCAGTAAACTTCCTCAGGACAGGGAATCACTGTTTTATTTTAATCTCCGGGAAATACCGCCGAGGAGTGAAAAGGCCAATGTACTGCAGATAGCCTTACAGACCAAAATAAAG…	720
(Fimbriae) papE	minor pilin subunit PapE	Escherichia coli UTI89		ATGAAAAAGATAAGAGGTTTGTGTCTTCCGGTAATGCTGGGGGCAGTGTTAATGTCTCAGCATGTACATGCAGCTGATAATCTGACCTTTAAAGGAAAACTGATTATTCCTGCCTGTACTGTACAAAATGCTGAAGTTAACTGGGGTGATATTGAAATTCAGAATCTGGTACAGAGTGGCGGAAATCAGAAAGACTTTACCGTCGACATGAACTGCCCCTATAGCCTGGGAACCATGAAAGTTACAATAACATCAAATGGTCAGACAGGTAATTCGATACTGGTGCCTAATACTTCAACCGCTTCTGGTGATGGGCTGCTCATTTATCTTTACAATAGTAATAACAGTGGTATTGGTAACGCTGTCACTTTAGGGAGTCAGTTTACGCCCGGAAAAATC…	522
(Fimbriae) papF	minor pilin subunit PapF	Escherichia coli UTI89		ATGATTCGTTTATCATTATTTATATCGTTGCTTCTGACATCGGTCGCTGTACTGGCTGATGTGCAGATTAACATCAGGGGAAATGTTTATATCCCCCCATGCACCATTAATAACGGGCAGAATATTGTTGTTGATTTTGGGAATATTAATCCTGAGCATGTGGACAACTCACGTGGTGAAGTCACAAAAACCATAAGCATATCCTGTCCGTATAAGAGTGGCTCTCTCTGGATAAAAGTTACGGGAAATACTATGGGAGGAGGTCAGAATAATGTACTGGCAACAAATATAACTCATTTTGGTATAGCGCTGTATCAGGGAAAAGGAATGTCAACACCTCTTACATTAGGTAATGGTTCAGGAAATGGTTACAGAGTGACAGCAGGTCTGGACACAGCA…	504
(Fimbriae) papG	p pilus adhesin PapG protein	Escherichia coli UTI89		ATGAAAAAATGGCTCCCTGCTTTTTTATTTTTATCCCTGTCAGGCTGTAATGATGCTCTGGCTGCAAACCAGAGTACAATGTTTTACTCGTTTAATGATAACATTTATCGTCCTCAACTTAGTGTTAAAGTAACCGATATTGTTCAATTCATAGTGGATATAAACTCCGCATCAAGTACGGCAACTTTAAGCTATGTGGCCTGCAATGGATTTACCTGGACTCATGGTCTTTACTGGTCTGAGTATTTTGCATGGCTGGTTGTTCCTAAACATGTTTCCTATAATGGATATAATATATATCTTGAACTTCAGTCCAGAGGAAGTTTTTCACTTGATGCAGAAGATAATGATAATTACTATCTTACCAAGGGATTTGCATGGGATGAAGTAAACTCATCT…	1008
(Fimbriae) papH	minor pilin subunit PapH	Escherichia coli UTI89		ATGAAGAATTTTTGTGTTCTGTTTGTGATGTATTTCTGGAGTACATTACTTCATGCTGTATCTTCAGAGCCATTTCCTCCGCCCGGCATGTCCCTTCCTGAATACTGGGGAGAAGAACACGTATGGTGGGACGGCAGGGCTGCTTTTCATGGTGAGGTTGTCAGACCTGCCTGTACTCTGGCGATGGAAGACGCCTGGCAGATTATTGATATGGGGGAAAGCCCGGTACGGGATTTACAGAATGGTTTCTCCGGACCTGAAAGAAAATTCAGCCTCCGGCTCAGGAATTGTGAATTTAACAGTCAGGGTGGGAACCTTTTCTCTGATTCCCGGATAAGGGTGACTTTCGATGGCGTCCGGGGTGAAACGCCGGATAAGTTTAATTTATCCGGTCAGGCA…	588
(Fimbriae) papI	pap operon regulatory protein PapI	Escherichia coli UTI89		ATGAGTGAATATATGAAGAATGAAATACTGGAATTTCTGAACAGGCATAATGGAGGGAAAACCGCAGAAATTGCGGAGGCGCTGGCGGTAACGGATTACCAGGCACGCTATTACCTGTTATTACTGGAAAAAGAAGGTATGGTTCAGCGCTCTCCATTAAGGCGAGGCATGGCGACATACTGGTTTTTGAAAGGAGAGATGCAGGCGGGACAAAACTGTTCTTCCACAACTTAA	234
(Fimbriae) papJ	PapJ protein precursor	Escherichia coli UTI89		ATGGTTGTGAATAAAACAACAGCAGTACTGTATCTTATTGCACTGTCGCTGAGTGGTTTCATCCATACTTTCCTGCGGGCTGAAGAGCGGGGTATATACGATGACGTCTTTACTGCAGATGAGTTGCATCATTACCGGATAAATGAACGGGGGGGGCGCACCGGAAGCCTGGCAGTCAGTGGTGCACTGCTGTCCTCCCCCTGCACGCTGGTGAGTAATGAGGTGCCGTTAAGCCTCCGGCCGGAGAATCACTCTGCGTCAGCCGGAGCACCTCTGATGCTGAGGCTGGCAGGATGTGGGGACGGTGGTGCACTTCAGCCCGGAAAACGGGGCGTTGCGATGACAGTCTCCGGCTCACTGGTAACCGGTCCCGGAACCGGAAGTGCTTTACTTCCTGAC…	582
(Fimbriae) papK	minor pilin subunit PapK	Escherichia coli UTI89		ATGATAAAAAGCACAGGCGCTCTTTTATTGTTTGCTGCACTGTCTGCCGGGCAGGCAATGGCCTCAGATGTGGCATTCAGGGGTAATCTGCTTGACAGACCCTGCCATGTGTCCGGTGACAGTCTGAATAAACATGTCGTCTTCAAAACCCGCGCGTCCAGGGATTTCTGGTATCCGCCCGGACGTTCGCCGACAGAGTCGTTTGTCATCAGGCTGGAAAACTGCCATGCAACAGCAGTTGGCAAAATTGTGACCCTGACCTTTAAGGGAACGGAAGAGGCGGCCCTCCCGGGCCATCTGAAGGTAACCGGAGTGAATGCCGGCCGGTTAGGCATTGCACTGCTGGACACCGATGGTAGCAGTCTGCTGAAACCCGGCGCTTCCCATAACAAAGGCCAG…	537
(Fimbriae) papX	regulator PapX protein	Escherichia coli UTI89		ATGCGCGCTTGTACACAGACAGTGTGTTTCAGTAATATGGAGAATAATGAAATGAATAACACAGACACATTAGAAAAAATAATCAGACACCAAAAAAACAAAGACCCCGCATATCCCTTTCGGGAACATTTGTTGATGCAGCTCTGTATTCGCACAAATAAAAGAATGCAGGATAATATATCTGAATTTCTGGGGGCGTATGGAATAAATCACTCAGCATATATGGTCCTCACCACATTATTCGCAGCGGAGAGCCATTGTCTGTCACCTTCAGAGATAAGCCAGAAACTTCAGTTTACCAGAACTAATATTACCCGCATTACAGATTTTTTAGAAAAAGCCGGATATGTAAAAAGGACGGATAGCAGGGAGGATCGCCGTGCTAAAAAAATCAGTCTG…	552
(Fimbriae) sfaA	S fimbrial major subunit SfaA	Escherichia coli UTI89		ATGAAGTTAAAATTCATCTCCATGGCTGTATTTTCAGCCCTGACCCTGGGTGTTGCGACAAGTGCGTCTGCCGCACCTGCTACTGTCAATGGTGGCACTGTTCATTTTAAGGGGGAAGTGGTTAATGCTGCATGTGCTGTAAATATGAACTCAGTAGATCAGACAGTTTTGCTCGGTCAAGTTCGTACGAAAAAGTTAGCTAATCTTGATGATGTTAGTGGACCGGTTGGATTTAATATTCAATTAGATGAGTGTGATTCCACAACATCTGGATCTGTGAAGATTCTTTTTTCTGGCACACCTGTTGCTGGAAAAAATAACGCCTTGGCTATACAAAGCTCGGCATCTGGAGCTGCAACAAATGTTGGGATTCAGATACTTGACTCCTCAGGGAATCCT…	546
(Fimbriae) sfaB	S fimbrial switch regulatory protein SfaB	Escherichia coli UTI89		ATGGCACAGCATGAAGTTATTACCCGGGGAGGGGATGCTTTTTTACTAAAATTACGTGAGAGCGCGCTGTCATCCGGCTCCATGTCTGAAGAACAATTTTTTTTACTGATAGGTATTTCTTCTATTCACAGTGACAGAGTTATTCTCGCTATGAAGGATTATCTGGTCAGTGGTCATTCCCGTAAAGATGTCTGCGAGAAATACCAGATGAATAATGGATATTTCAGTACAACGCTTGGGCGCCTTACCAGGTTGAATGTCCTCGTTGCCAGACTTGCTCCTTATTATACTGATAGTGTATCAGCTATAGCTGAAACTGCTTCCCTGTAA	330
(Fimbriae) sfaC	S fimbrial switch regulatory protein SfaC	Escherichia coli UTI89		TTGAATTGCCAAAAACAAGTCAGCCACTTATTATCCTTTTGCTTATATAGAGAGGATGATGATATGCAGAATGAAATAATGGGTTTTCTGAGCAGACATAATGGAGGGAAAACCGCAGAAATTGCGGAGGCGCTGGCGGTAACGGATTATCAGGCACGCTATTACCTGTTATTACTGGAAAAAGAAGGTATGGTTCAGCGCTCTCCATTAAGGCGAGGCATGGCAACATACTGGTTTCTGAAAGGAGAGATGCAGGCGGGACAGAGCTGTTCTTCCACAACTTAA	285
(Fimbriae) sfaD	S fimbriae minor subunit SfaD	Escherichia coli UTI89		GTGAGATTAATGAAAATATCGAAAATGGCAGTAATGTTATTTTTGCTGTCTCCCGCTGCACTGGCCGGAAACCACTGGCATGTCATGCTTCCGGGAGGAAACATGCGCTTCCAGGGAAAAATAATTGCTGAAGCATGCAGTCTTGCCCTGTCAGACAGGCAGATGACTGTGGATATGGGGCAACTCAGCAGCAATCGATTTCACGCCGCCGGTGAGTATGGGGACCCTGTGGGCTTTGATATTCACCTTCAGGACTGCAGCACTGTCGTCAGTCAGCGGGTGGGGATTTCCTTTTATGGCGTATCAGATATTCACGAACCGGAGTTGCTGTCGGTGGAAGAGGAGAATGATGCCTCAGACGGAATCGCTATCGCTTTATTTAATGAAAGCGGAGAGCTG…	549
(Fimbriae) sfaE	S fimbriae periplasmic chaperone SfaE	Escherichia coli UTI89		ATGATGAAGCACATGCGTATATGGGCCGTTCTGGCATCATTTTTAGTCTTTTTTTATATTCCGCAGAGCTATGCCGGGGTTGCTCTGGGTGCCACCCGTGTGATTTACCCTGAAGGGCAAAAACAGGTACAACTGGCGGTAACAAATAATGATGATAAAAGTAGTTACCTTATTCAATCATGGATTGAAAATGTTGAAGGAAAAAAGGATGCCAGGTTTGTAATTACTCCTCCGTTATTTTCCATGCAGGGAAAGAAAGAGAATACCCTGAGAATTATTGATGCCACAAACGGACAGATGCCGGAAGACAGGGAAAGTTTGTTCTGGGTGAATGTCAAGGCCATCCCGGCCATGGATAAGGCGAAAACCGGCGAGAATTATCTGCAGTTTGCAATTGTC…	696
(Fimbriae) sfaF	S fimbriae outer membrane usher SfaF	Escherichia coli UTI89		TTGTGTTTGGCTGCTGATTTTATTTTTTCGCTCAGTGTGGGGGCTGACATGTTTTCCGGAGATGGCGGACAACTCCTGTCTGATAAATCACTGACCGGCTCTGCTGGCGGGGGTAATAACAGAATGAAATTTAATATACTGCCGCTGGCATTTTTTATCGGGATAATTGTTTCTCCGGCCCGGGCTGAGCTCTATTTTAACCCGCGTTTTCTGTCTGATGACCCGGATGCGGTTGCGGACCTGTCTGCATTTACACAGGGGCAGGAGCTTCCGCCCGGTGTGTACCGGGTGGATATTTATCTGAATGATACGTATATCTCAACCCGTGACGTGCAGTTTCAGATGAGTCAGGACGGGAAGCAACTTGCCCCCTGCCTGAGTCCGGAGCATATGAGTGCG…	2679
(Fimbriae) sfaG	S fimbriae minor subunit SfaG	Escherichia coli UTI89		ATGGTGAAGGATATTATTAAAACAGTGACATTCTCCTGCATGCTGGCCGGCAGTATGTTCGTTACCTGTCATGTCTGTGCAGCGGGTTCTGTGGTGAATATTACAGGCAATGTTCAGGATAACACCTGCGATGTTGACATTAACTCCCGAAACTTTGATGTCAGTCTGGGAAGTTATGACAGCCGACAGTTTACCGCAGCTGGTGATACCACACCTGCGTCGGTATTTCATGTCGGGTTAACCTCCTGCGGCAGTGCTGTCCGTGCAGTGAAGCTGACATTTACGGGCACACCAGATAATCAGGAGGCGGGGCTTATTCAGATTAACAGCATAAATGGAGCACGGGGTGTGGGGATTCAGCTTCTTGATAAGGATAAACATGAGCTGAAAATTAATGTG…	528
(Fimbriae) sfaH	S fimbriae adhesin SfaH	Escherichia coli UTI89		ATGCGTAAATATTATCCCCTCTTTAAGAAAAGCACCGTCCTTAAGGGCGGTGTTTTATTCACACTTATAATGGCATATTCCCAGCCATCGTTTGCACTGTTGTGCAGAAATAACCAGACCGGGCAAGTATTTAACTCCGGGGATACATCCTTTCGGGTTAATGTCAGTCCTGTTGTGCAATATGATAAATCCATATCTGTATTGGACCTTTCCCAACTGGTATCATGTCAGAATGAGGACTCGACAGGCCAAAACTATGATTATCTGAAAATATTGAAAGGCAGTGGTTTTTCTCCTGCTCTGGATACCAAAACATACGGACGACTCGATTTTACAAGTCGTCCAACGGGGTATGCCAGGCAATTACCACTTCAGTTTGATTTGCAGGTGACAGAGGCG…	969
(Fimbriae) sfaS	S fimbriae minor subunit SfaS	Escherichia coli UTI89		ATGAAACTGAAAGCTATTATATTGGCCACCGGTCTTATTAACTGTATTGTATTTTCAGCACAGGCAGTGGATACGACGATTACTGTGACGGGTAATGTTTTGCAAAGAACATGTAATGTACCAGGGAATGTGGATGTTTCTTTGGGTAATCTGTATGTATCAGACTTTCCCAATGCAGGAAGTGGATCTCCATGGGTTAATTTTGATCTGTCTCTCACCGGATGCCAGAATATGAATACTGTTCGGGCAACATTTAGTGGTACTGCGGATGGGCAGACATACTATGCGAATACAGGGAATGCTGGCGGTATCAAGATTGAAATTCAGGACAGGGATGGAAGTAATGCATCATATCACAATGGTATGTTCAAGACGCTTAATGTACAAAATAATAATGCA…	492
(G2C; K1) neuA	CMP-N-acetylneuraminic acid synthetase	Escherichia coli UTI89		ATGAGAACAAAAATTATTGCGATAATTCCAGCCCGTAGTGGATCTAAAGGGTTGAGAAATAAAAATGCTTTGATGCTGATAGATAAACCTCTTCTTGCTTATACAATTGAAGCTGCCTTGCAGTCAGAAATGTTTGAGAAAGTAATTGTGACAACTGACTCCGAACAGTATGGAGCAATAGCAGAGTCATATGGTGCTGATTTTTTGCTGAGACCGGAAGAACTAGCAACTGATAAAGCATCATCATTTGAATTTATAAAACATGCGTTAAGTATATATACTGATTATGAGAGCTTTGCTTTATTACAACCAACTTCACCCTTTAGAGATTCGACCCATATTATTGAGGCTGTAAAGTTATATCAAACTTTAGAAAAATACCAATGTGTTGTTTCTGTT…	1257
(G2C; K1) neuB	sialic acid synthase NeuB	Escherichia coli UTI89		ATGAGTAATATATATATCGTTGCTGAAATTGGTTGCAACCATAATGGTAGTGTTGATATTGCAAGAGAAATGATATTAAAAGCCAAAGAGGCCGGTGTTAATGCAGTAAAATTCCAAACATTTAAAGCTGATAAATTAATTTCAGCTATTGCACCTAAGGCAGAGTATCAAATAAAAAACACAGGAGAATTAGAATCTCAGTTAGAAATGACAAAAAAGCTTGAAATGAAGTATGACGATTATCTCCATCTAATGGAATATGCAGTCAGTTTAAATTTAGATGTTTTTTCTACCCCTTTTGACGAAGACTCTATTGATTTTTTAGCATCTTTGAAACAAAAAATATGGAAAATCCCTTCAGGTGAGTTATTGAATTTACCGTATCTTGAAAAAATAGCC…	1041
(G2C; K1) neuC	polysialic acid biosynthesis protein P7	Escherichia coli UTI89		ATGAAAAAAATATTATACGTAACTGGATCTAGAGCTGAATATGGAATAGTTCGGAGACTTTTGACAATGCTAAGAGAAACTCCAGAAATACAGCTTGATTTGGCAGTTACAGGAATGCATTGTGATAATGCGTATGGAAATACAATACATATTATAGAACAAGATAATTTTAATATTATCAAGGTTGTGGATATAAATATCAATACAACTTCACATACTCACATTCTCCATTCAATGAGTGTTTGCCTCAATTCGTTTGGTGATTTTTTTTCAAATAACACATATGATGCGGTTATGGTTTTAGGCGATAGATATGAAATATTTTCAGTCGCTATCGCAGCATCAATGCATAATATTCCATTAATTCATATTCATGGTGGTGAAAAGACATTAGCTAAT…	1176
(G2C; K1) neuD	Sialic acid synthase NeuD	Escherichia coli UTI89		ATGAGTAAAAAGTTAATAATATTTGGTGCGGGTGGTTTTTCAAAATCTATAATTGACAGCTTAAATCATAAACATTACGAGTTAATAGGATTTATCGATAAATATAAAAGTGGTTATCATCAATCATATCCAATATTAGGTAATGATATTGCAGACATCGAGAATAAGGATAATTATTATTATTTTATTGGGATAGGCAAACCATCAACTAGGAAGCACTATTTAAACATCATAAGAAAACATAATCTACGCTTAATTAACATTATAGATAAAACTGCTATTCTATCACCAAATATTATACTGGGTGATGGAATTTTTATTGGTAAAATGTGTATACTTAACCGTGATACTAGAATACATGATGCCGTTGTAATAAATACTAGGAGTTTAATTGAACAT…	624
(G2C; K1) neuE	NeuE	Escherichia coli UTI89		ATGACTAGAAAAAAAGTGCTTTGTTTTGTCTTTCGTTATGATTCTCATTTTTTAGCTTTGAAAAATATTTTTGAGCAGATAGATGTTGATTCATATGATTTATTTTTTTGCTGCTTGGATAATTCTCTACAAGAGTTTGTAAAAAAAAATTTAGATGAAAAGATAGTTGTATTCTATCCTGATGACTTTGTTTGTTTTTTCACTTTTATTAATATTGAGTTTATTTTTTGTTCAACAGGAGGGAAGGACCTTCATGAAATTGTTAATACTGTAAGAACAAAAGATACCATAATTATATCTTGTTTTCCTGGCATTGTCCTTACTTCTCAGATAGAAGCTTTTATTTCAAAATCTAATAGTCACTATTTACTTATTAACTCCCCAAAAGATATTAAAACG…	1149
(G2C; K1) neuS	poly-alpha-2,8 sialosyl sialyltransferase	Escherichia coli UTI89		ATGATATTTGATGCTAGTTTAAAGAAGTTGAGGAAATTATTTGTAAATCCAATTGGGTTTTTCCGTGACTCATGGTTTTTTAATTCTAAAAACAAGGCTGAAGAGCTACTATCACCGTTAAAAATAAAAAGTAAAAATATTTTTATAATTAGTAACCTGGGGCAATTAAAAAAAGCTGAGTCATTTGTACAAAAATTTAGCAAGAGAAGTAACTATCTTATTGTTTTGGCAACTGAAAAAAATACTGAGATGCCAAAAATTATTGTTGAACAAATAAATAATAAATTATTTTCTTCATACAAGGTACTATTCATTCCAACTTTCCCAAATGTTTTTTCACTTAAAAAGGTTATATGGTTTTATAACGTATATAATTATTTAGTTTTAAATTCAAAAGCT…	1230
(G2C; K5) kfiA	ST131 Glucuronyltransferase	Escherichia coli ST131		ATGATTGTTGCAAATATGTCATCATACCCACCTCGAAAAAAAGAGTTGGTGCATTCTATACAAAGTTTACATGCTCAAGTAGATAAAATTAATCTTTGCCTGAATGAGTTTGAAGAAATTCCTGAGGAATTAGATGGTTTTTCAAAATTAAATCCAGTTATTCCAGATAAAGATTATAAGGATGTGGGCAAATTTATATTTCCTTGCGCTAAAAATGATATGATCGTACTTACAGATGATGATATTATTTACCCTCCCGATTATGTAGAAAAAATGCTCAATTTTTATAATTCCTTTGCAATATTCAATTGCATTGTTGGGATTCATGGCTGTATATACATAGATGCATTTGATGGAGATCAGTCTAAAAGAAAAGTATTTTCATTTACTCAAGGGCTA…	717
(G2C; K5) kfiB	ST131	Escherichia coli ST131		ATGAATAAATTAGTGCTAGTCGGACATCCTGGCTCAAAGTATCAGATAGTTGAACATTTTTTGAAAGAAATTGGCATGAACTCACCAAATTATTCTACAAGTAATAAAATTTCCCCAGAATATATCACCGCTTCATTATGTCAATTTTATCAAACACCAGAAGTTAATGATGTAGTAGATGAGAGAGAATTCTCAGCTGTTCAAGTCTCAACCATGTGGGATAGCATGGTTCTTGAACTAATGATGAACAATCTAAATAACAAACTTTGGGGGTGGGCAGATCCATCTATAATATTTTTTCTTGATTTTTGGAAAAATATAGATAAAAGCATAAAATTCATCATGATATATGATCACCCTAAATATAATTTAATGCGTTCAGTAAATAATGCCCCTCTC…	1689
(G2C; K5) kfiC	ST131 glycosyltransferase	Escherichia coli ST131		ATGAACGCAGAATATATAAATTTAGTTGAACGTAAAAAGAAATTAGGGACAAATATTGGTGCTCTTGATTTTTTATTATCAATTCATAAGGAGAAAGTTGATCTTCAACATAAAAACTCGCCTTTAAAAGGTAACGATAACCTTATTCACAAAAGAATAAACGAATACGACAATGTACTTGAACTATCTAAGAATGTATCAGCTCAGAATTCTGGCAATGAGTTTTCTTATTTATTGGGATATGCAGATTCTCTTAGAAAAGTTGGTATGTTGGATACTTATATTAAAATTGTTTGTTATCTAACAATTCAATCTCGTTATTTTAAAAATGGCGAACGAGTTAAGCTTTTTGAACATATAAGTAACGCTCTACGGTATTCAAGGAGTGATTTTCTCATT…	1563
(G2C; K5) kfiD	ST131 UDP-glucose 6-dehydrogenase	Escherichia coli ST131		ATGTTCGGAACACTAAAAATAACTGTTTCAGGCGCTGGTTACGTTGGGCTTTCAAATGGAATTCTAATGGCTCAAAATCATGAAGTGGTTGCATTTGATACCCATCAAAAAAAAGTTGACTTACTTAATGATAAACTCTCTCCTATAGAGGATAAGGAAATTGAAAATTATCTTTCAACTAAAATACTTAATTTTCGCGCAACTACTAACAAATATGAAGCCTATAAAAATGCCAATTACGTTATTATTGCTACACCAACGAATTATGACCCAGGTTCAAATTACTTTGATACATCAAGCGTTGAAGCTGTCATTCGTGACGTAACGGAAATCAACCCAAACGCAATTATGGTGGTTAAATCTACGGTCCCAGTAGGTTTCACAAAAACAATTAAAGAA…	1179
(G2C) KpsC	Escherichia coli JJ1887, complete genome	Escherichia coli JJ1887		ATGATTGGCATTTACTCGCCTGGCATCTGGCGTATTCCGCATCTGGAGAAATTTCTGGCGCAACCGTGCCAGAAACTTTCTCTGCTGCGCCCTGTTCCACAAGAAGTTGATGCTATCGCCGTGTGGGGACATCGTCCCAGCGCGGCGAAACCAGTCGCCATCGCCAAAGCAGCGGGAAAACCCGTCATTCGTCTGGAAGATGGATTTGTGCGTTCGCTGGATCTTGGCGTCAATGGCGAGCCGCCGCTTTCTCTGGTGGTGGATGATTGTTGCATTTACTACGATGCCAGCAAGCCTTCAGCACTGGAGAAACTGGTACAAGATAAAGCCGGAAATACAGCTCTGATAAGCCAGGCCAGAGAAGCGATGCACACCATCGTGACCGGGGATTTGTCGAAA…	2028
(G2C) KpsD	Escherichia coli JJ1887, complete genome	Escherichia coli JJ1887		ATGAAATTATTTAAATCAATTTTACTGATTGCCGCCTGTCACGCGGCGCAGGCCAGCGCGACCATTGATATTAACGCTGACCCAAACCTGACAGGAGCCGCGCCGCTTACCGGTATTCTGAACGGACAGAAGTCGGATACGCAAAACATGAGCGGCTTCGACAATACCCCGCCGCCCGCACCGCCGGTGGTAATGAGCCGTATGTTTGGTGCTCAACTTTTCAACGGCACCAGCGCGGATAGCGGTGCGACGGTAGGATTCAACCCTGACTATATTCTGAATCCGGGTGATAGCATTCAGGTTCGCTTGTGGGGTGCGTTCACCTTTGATGGTGCGTTACAGGTTGATCCCAAAGGTAATATTTTCCTGCCGAACGTTGGTCCGGTGAAAGTTGCTGGC…	1677
(G2C) KpsE	Escherichia coli JJ1887, complete genome	Escherichia coli JJ1887		ATGTTGATAAAAGTGAAGTCTGCCGTATCCTGGATGCGTGCTCGTCTGTCTGCCATCTCACTGGCAGATATCCAAAAACACCTGGCGAAAATCATCATTCTGGCACCGATGGCGGTGCTGCTGATCTATCTGGCTATCTTCAGCCAGCCTCGCTATATGAGCGAGTCGAAAGTCGCCATTAAACGCTCGGATGATTTAAACAGCGGCAGCCTGAATTTTGGTCTGCTTCTGGGTGCCTCTAACCCCAGTTCCGCAGAAGATGCGTTGTATCTGAAAGAGTACATCAACTCGCCGGATATGCTGGCGGCGCTGGATAAGCAACTAAATTTTCGTGAAGCGTTTAGCCACAGCGGGCTCGATTTTCTTAATCATCTTAGCAAGGATGAAACCGCAGAAGGC…	1149
(G2C) KpsF	Escherichia coli JJ1887, complete genome	Escherichia coli JJ1887		ATGTCTGAAAGACATTTACCTGATGACCAGAGCAGTACTATCGATCCATATCTAATTACCTCTGTTCGCCAGACTCTGGCAGAACAAAGCGCAGCATTACAAAACTTGTCTAAACAACTGGATTCCGGGCAGTACCAGCGTGTCCTTAATTTGATAATGAACTGTAAAGGGCACGTTATTCTTTCGGGAATGGGTAAATCAGGGCATGTCGGTCGTAAAATGTCAGCGACGCTGGCCTCTACGGGTACGCCTAGTTTCTTTATTCATCCTGCAGAAGCTTTCCATGGCGATCTGGGCATGATTACGCCTTACGATCTTCTGATCCTTATTTCTGCCAGCGGTGAAACGGATGAAATCCTCAAGCTAGTTCCTTCACTGAAAAATTTCGGCAACCGAATT…	984
(G2C) KpsM	Escherichia coli JJ1887, complete genome	Escherichia coli JJ1887		ATGGCAAGAAGTGGATTTGAAGTCCAGAAAGTCACCGTAGAGGCATTATTTCTACGAGAAATACGAACACGCTTTGGTAAGTTTCGTCTGGGATATCTGTGGGCGATTCTCGAACCCTCTGCGCATTTGCTGATACTGTTGGGCATTTTTGGTTACATTATGCACCGCACGATGCCAGACATCTCGTTCCCGGTGTTTTTACTTAATGGCCTGATTCCCTTTTTTATCTTTAGCAGTATCAGCAATCGTTCTGTAGGTGCTATTGAAGCGAACCTGGGGCTGTTTAATTATCGACCAGTAAAACCCATCGATACGATCATTGCGCGCGCACTGCTTGAGACACTGATTTACGTTGCTGTTTATATATTGCTTATGCTTATCGTCTGGATGGCAGGCGAA…	777
(G2C) KpsS	Escherichia coli JJ1887, complete genome	Escherichia coli JJ1887		ATGCAAGGTAATGCACTAACCGTTTTATTATCCGGTAAAAAATATCTGCTATTGCAGGGGCCAATGGGACCCTTTTTCAGTGATGTTGCCGAGTGGCTAGAGTCATTAGGTCGTAACGCTGTGAATGTTGTATTCAACGGTGGGGATCGTTTTTACTGCCGCCATCGACAATACCTAGCTTACTACCAGACACCGAAAGAGTTTCCCGGATGGTTACGGGATCTCCACCGGCAATATGACTTTGACACAATCCTCTGCTTTGGCGACTGCCGCCCATTGCATAAAGAAGCAAAACGCTGGGCAAAGTCGAAAGGGATCCGCTTCCTGGCATTTGAAGAAGGATATTTACGCCCGCAATTTATTACCGTTGAAGAAGGCGGAGTGAACGCATATTCATCG…	1194
(G2C) KpsT	Escherichia coli JJ1887, complete genome	Escherichia coli JJ1887		ATGATTAAGATTGAGAATTTGACGAAGTCATATCGCACGCCAACTGGTCGACACTATGTGTTTAAGGATTTAAATATTGAAATCCCTTCAGGAAAAAGTGTTGCCTTTATTGGTCGCAACGGAGCGGGTAAATCAACGTTACTGAGAATGATTGGCGGCATTGACCGCCCCGACAGTGGAAAGATCATCACTAATAAAACAATATCATGGCCAGTCGGCCTCGCAGGTGGATTTCAGGGAAGTTTAACCGGACGCGAAAACGTAAAATTTGTCGCGCGGTTATACGCGAAGCAAGAAGAACTGAAAGAGAAAATTGAGTTTGTTGAAGAATTTGCCGAACTCGGCAAGTATTTTGATATGCCGATCAAAACTTACTCCTCAGGTATGCGATCTCGCCTA…	669
(G2C) KpsU	Escherichia coli JJ1887, complete genome	Escherichia coli JJ1887		ATGAGCAAAGCAGTTATTGTCATTCCGGCTCGCTATGGCTCCTCGCGCCTGCCGGGTAAGCCACTGCTCGATATTGTTGGTAAACCGATGATCCAGCATGTTTACGAGCGTGCGTTACAGGTGGCGGGCGTTGCGGAAGTTTGGGTGGCAACAGACGATCCGCGTGTTGAACAGGCCGTACAGGCGTTTGGCGGGAAAGCCATCATGACGCGCAACGATCATGAATCCGGCACCGATCGGCTGGTCGAGGTGATGCATAAAGTCGAGGCAGATATCTACATTAACCTGCAGGGCGACGAACCAATGATTCGCCCGCGGGATGTAGAAACGCTGCTACAAGGAATGCGTGACGATCCCGCGTTGCCGGTGGCAACGCTATGCCACGCGATTTCTGCCGCA…	741
(G3C) kpsM III	Escherichia coli capsule transport proteins KpsD (kpsD), KpsM (kpsM), KpsT (kpsT) and KpsE (kpsE) genes, complete cds	Escherichia coli		ATGGACAAACCCATTATTAGTCAAACTCCACGCACTTCTTTGCAAGTATTACGTGATGTAGTATTTGGCTTATTAATTCGTGAGCTAAAAACAAGATTTGGTAATTACCGACTAGGTTATGCTTGGGCATTACTTGACCCATTATTAATGATTAGCCTGTTCAGCGTAGTATTTGGGATGAGAAGCCAAAGTGGCTTTGGTGGTGTCCCAGCCCAGGTTTTTATTACTGCTGGTTATTTACCTTTCATGTTTTTCAATAAAGTTGTGACTCAGTTGAAATCTGCTGTCAATGCTAATATGGGACTTTTTTGTTATAGACAAGTGACTCCTTTTGCAACTTTTATAGCACGTTTTATGCTAGAAACAATGGTGGGCATGATTGTCGGTATCATCCTAGTA…	801
(G4C) wza (G4)	Escherichia coli O157:H7 str. EDL933 genome	Escherichia coli O157:H7 str. EDL933		ATGAAAAAGAACATTTTTAAGTTTTCGGTACTGACATTGGCTGTTCTGTCTTTGACAGCATGTACCCTTGTTCCTGGTCAGAATTTATCGACCAGTAACAAGGATGTCATTGAACTACCTGACAATCAGTATGACCTGGACAAAATGGTCAATATCTATCCCGTCACGCCAGGATTGATTGATCAGTTGCGCGCCAAACCGATTATGTCGCAGGCTAACCCGGAGCTGGAGCAGCAAATCGCGAACTATGAATATCGTATCGGCATTGGTGATGTGTTGATGGTTACGGTCTGGGATCACCCGGAACTAACCACCCCCGCAGGGCAATACCGTAGCGCCAGTGATACCGGCAACTGGGTTAACGCCGATGGTGCGATTTTCTACCCCTATATTGGTCGC…	1140
(G4C) wzb/ept	Escherichia coli O157:H7 str. EDL933 genome	Escherichia coli O157:H7 str. EDL933		GTGGATTCAAACATGGCCCAACTAAAATTTAACTCAATCCTGGTGGTTTGTACCGGCAACATTTGCCGTTCGCCCATTGGCGAGCGCTTGCTGCGTAAACGTCTGCCGGGCGTAAAAGTCAAATCGGCAGGTGTTCATGGTCTGGTAAAACACCCTGCAGATGCGACAGCGGCAGATGTTGCCGCTAATCATGGCGTATCTCTTGAAGGACATGCCGGACGTAAGCTCACTGCTGAGATGGCACGAAATTACGATCTGATTCTGGCAATGGAGTCGGAACATATTGCTCAGGTTACCGCAATCGCTCCCGAGGTCCGCGGGAAGACAATGCTGTTTGGGCAATGGCTGGAACAGAAAGAGATCCCGGATCCCTATCGTAAAAGTCAGGATGCATTTGAA…	459
(G4C) wzc (G4) CDS	Escherichia coli O157:H7 str. EDL933 genome	Escherichia coli O157:H7 str. EDL933		ATGACAACTAAAAATATGAATACGCCACCAGGCAGCACTCAGGAAAATGAGATCGATCTGCTTCGTCTGGTCGGCGAGTTATGGGATCACCGTAAGTTTATTATCAGCGTGACCGCGTTATTCACGCTGATCGCTGTCGCTTACTCGCTGTTAAGCACACCAATTTATCAGGCAGATACTCTGGTCCAGGTTGAGCAAAAACAGGGCAACGCCATTCTCAGCGGCCTGAGTGATATGATCCCTAACTCATCGCCCGAGTCTGCACCGGAGATCCAACTGCTGCAATCGCGCATGATTCTCGGTAAAACCATTGCTGAACTGAATCTGCGCGACATGGTTGAGCAGAAGTATTTTCCGATTGTGGGTCGCGGCTGGGCGAGATTAACCAAAGAGAAACCA…	2181
(G4C) ymcA CDS	Escherichia coli O157:H7 str. EDL933 genome	Escherichia coli O157:H7 str. EDL933		ATGAAGAAGAATTCTTATCTTTTAAGCTGCCTGGCCATTGCCGTCTCCAGTGCCTGTCATGCTGAAGTATTAACCTACCCGGATCCGCTGGGTTCGTCGCAATCGGACTTTGGCGGCACAGGATTGTTGCAGATGCCAAATGCGCGCATCGCACCGGAAGGTGAATTCAGCGTCAACTACCGGGATAACGATCAATACCGTTTCTACTCCACCTCCGTGGCGCTGTTCCCATGGCTGGAAGGCACCATTCGTTATACGGATGTGCGCACACGTAAATATAGCCAGTGGGAAGATTTCAGCGGCGATCAGTCATACAAAGACAAATCATTCGATTTTAAACTTCGCCTGTGGGAAGAAGGTTACTGGCTACCGCAAGTGGCGTTTGGTAAACGTGATATT…	2097
(G4C) ymcB CDS	Escherichia coli O157:H7 str. EDL933 genome	Escherichia coli O157:H7 str. EDL933		ATGAATAAATTACAGTCGTATTTCATTGCCAGCGTACTTTACGTAATGACACCCCATGCCTTTGCGCAAGGAACGGTGACTATTTATCTGCCTGGCGAACAACAGACACTTTCCGTTGGCCCCGTGGAGAATGTTGCCCAGTTAGTGACACAACCGCAACTGCGCGATCGCCTCTGGTGGCCTGGTGCCCTGCTGACCGACTCCGCGGTGAAAGCTAAAGCGCTTAAAGACTACCAACATGTCATGGCACAGCTTGCTTCCTGGGAAGCAGAAGCTGACGACGATGTGGCGGCAACGATTAAATCCGTGCGCCAGCAGTTACTCAATCTCAATATTACTGGTCGCTTACCGGTCAAACTGGACCCTGATTTTGTACGAGTGGATGAGAACAGCAATCCC…	747
(G4C) ymcC CDS	Escherichia coli O157:H7 str. EDL933 genome	Escherichia coli O157:H7 str. EDL933		GTGCGCCCTCTTATTTTATCGATTTTCGCACTATTTCTTGCGGGATGTACGCACAGCCAGCAAAGTATGGTCGATACATTTCGCGCCAGCCTTTTCGATAATCAGGATATCACCGTAGCGGATCAGCAGATCCAGGCGTTGCCTTATTCCACGATGTATTTACGCCTTAATGAAGGGCAACGAATCTTTGTGGTACTGGGATATATAGAACAAGAACAAAGCAAATGGTTATCCCAGGATAACGCCATGCTGGTTACCCACAATGGACGTCTTTTAAAGACCGTCAAACTTAATAATAATCTGCTGGAAGTGACAAATTCCGGGCAGGACCCTCTGCGTAACGCGCTGGCAATAAAAGACGGCAGCCGCTGGACGCGCGATATTCTCTGGAGTGAAGAC…	645
(G4C) ymcD CDS	Escherichia coli O157:H7 str. EDL933 genome	Escherichia coli O157:H7 str. EDL933		ATGAATAAAGGAAAAGTTATGAAACACAAGCTTTCTGCAATCCTTATGGCCTTCATGTTGACGACGCCAGCTGCGTTTGCTGCCCCTGAAGCAGCAAACGGGACCGAGGCAACGACGGGTACTACTGGCACCACAACGACCACTACCGGTGCAACCACGACGGCTGCTACCACTGGTGGCGTGGCTGCTGGCGCTGTCGGCACGGCGACAGTTGTCGGTGTGGCAACGGCTGTTGGTGTGGCGACGTTGGCAGTAGTTGCAGCAAATGACAGTGGCGATGGCGGTTCTCATAACACCTCAACCACCACGTCCACTACGCGCTAA	324
(Genotoxin) clbA	clbA: Citrobacter koseri ATCC BAA-895	Citrobacter koseri ATCC BAA-895	CKO_RS03740, CKO_00857	tcaattctgcccatttgacgaatgaattagctgatagtcgtggtgataaagttgggactgcataggaaatagctcaatagttattttaggggtgatgagtggagaggctaatgcgagaaatgagttacatattttccattgagagaaataaacaggtgaacctctatattttgaagttagttttttatttgttaaatgaaattcaatacaatccagtcctaaagataggcctttacctcgatatttgatgtaagcttctttgagcgtccacattttccaaaaaagtaattgaccttcataacgaggaagtgaaactatgttagtagcttcctgtggagtaaaaaaatgctgactgatattcagataagagttgtctaaatctcttatttgttcaatatc…	735
(Genotoxin) clbB	clbB: Citrobacter koseri ATCC BAA-895	Citrobacter koseri ATCC BAA-895	CKO_RS03750, CKO_00859	atggataatacctctggagattttccatgtaataagatggacacgcgtaagcagttaccgctaacaccaagtcaacaggggtttttattccattccttaaaggataagaaaaggagtaactaccatgagcattttacatgcattttttctcagcatgtagatagcgcccacttcaagtgggcgctggaaacgttatttcgaaagcatgagtgttttcgcactgattataactgggagattgatgagcgcccttgtcaggtggtgaagaccgatgtgttgccggatatatatgtgttagactgtgagcaagaggaaatacgttttctactagctaatgatgacattatcattcctgtcccgcaggatgacggtattgatgctataattcctcaactgcta…	9621
(Genotoxin) clbC	clbC: Citrobacter koseri ATCC BAA-895	Citrobacter koseri ATCC BAA-895	CKO_RS03755, CKO_00860	atggaatacgcaagcgaaatgaacggcatggaaatcgccattattggtatggcggtccgtttcccgcagtcccggacgttacacgaattctggcataacatcgttcagggtaaagagtgcgtcaccttctttagcgaggaggagttgctggccgaaggcgtcgaacagagtactctggacaacccggcctatgtacgggccaagccctatatcgagggcatatgcgactttgatgctgcatttttcggttacagtcacaaagaggcgcagactctggatccgaaatcccgcgtattacatgaagttgcctaccatgcgctggaagatgcaggctatgcccaacgtaccagcgatctgatcaccggggtattcgtgggggcgtcagaagatgtggattgg…	2601
(Genotoxin) clbD	clbD: Citrobacter koseri ATCC BAA-895	Citrobacter koseri ATCC BAA-895	CKO_RS03760, CKO_00862	atgatgaacgtggcggtaataggtgcaggagtaatgggaactggcgtcgctcataacatggcgcaatacggcatatcaactaacgttgtggatatttctcaatctcagttggataaatgccgacagatgatcgaagcgaacttacgcttatataattttcacccgcagcataaaaaaaagacgcatagcacagcggagataatggaaaatatccgtttcacaactgagttggacgacattgtagaatgtgatttggtgattgagaatattactgaggatatagagaaaaaaaatgcactatacacacggatgaatacgatctgcggcgcgtcgacagtgtttggtgttaatacgtccgccatatctatcactgcgttgtcaaaattaatgcgacatccg…	870
(Genotoxin) clbE	clbE: Citrobacter koseri ATCC BAA-895	Citrobacter koseri ATCC BAA-895	CKO_RS03765, CKO_00863	atgaaaaagcaagatatgaaagccgccattcgggaatttctttcacgctcattacgtgggcatacgttgaacgatgatgacgatattttttctctcgggcttgtccattcgttatttactgtgcaaatcatactgtttatagaaaaaaattttcaggttgagctggaagtgagtgagttgaaaacagaacagattgctaccgtcaataaaatagtggagctcattcagcgacaaacaggcctggagtaa	249
(Genotoxin) clbF	clbF: Citrobacter koseri ATCC BAA-895	Citrobacter koseri ATCC BAA-895	CKO_RS03770, CKO_00864	atgtgcactgaaaattatgagctggctcagcaagaggcagtcctgtttgccaaacaacatctcgccctggctgcacagaatattgaacgtcagcagtttattgtgccagacattatttcttgcgtggcgcaggccgggtacttaggtgcgtcaatcccccaaaaatatggcggacgaggttacgattcttatcaactgtgcgctttgcatgaagtgatggctggggttcacggttcgttagaaaatctcataacagtgactggcatggtcagcacgctgctgcaacgcgtgggcagcgcagcgcaaaaagcccattatttgccaaagctggcaacgggggaattgatcggcgcgattgccctcacagagccgaatatcggcagtgacttagtgaacgtg…	1131
(Genotoxin) clbG	clbG: Citrobacter koseri ATCC BAA-895	Citrobacter koseri ATCC BAA-895	CKO_RS03775, CKO_00866	atgacgaaggatgtcgcactgatgttccctggctccggttcgcaatatgtaggcatggcacggtggctgtatgagcgttatccgcaggtgcgtactctgtttgatgaagctagccagatcacggaacgggacatggcagcgctgtgcctgtcgggtactttggtacaacttgctgagccgacggcaatggcgctggctatctataccaccagcgtggcccactttgtcgcgtggcagcagtttttggcgcaaaccggtgtccatgtcaacctacgttatatgttgggtcatagtttgggcgaatatgctgcgctgacctgtagtggtgcgctgagcttttcccaagcactggcgctggtggcgatgcgtagccgtttagccagtgagatcgcccgcgaa…	1269
(Genotoxin) clbH	clbH: Citrobacter koseri ATCC BAA-895	Citrobacter koseri ATCC BAA-895	CKO_RS03780, CKO_00867	atggaacagcaagggattatgagacagttgcctaccgacgaccaaacgatagtcgactatttgtatcgtatcgccggagaatatggggaaaaagccgctgtattgatgggggacgcggcgctgagctatcacgatcttaatgcacgctctaaccaactggcgcattatctgcgtgggctggggatcggcgaggatcgtgtggtagctatccgcctgccgcgcggcatggcaatgctgattgccattttcgctattgtaaaagctggtggtgcctatttaccgctggcgtacaatgcaccgcgcagccgcattgaaaatatactgagcaacagcggcgctgtttgtctgatcggtactgacgatggtgatcgctggccgattcctcgcgtcgaaatcgac…	4797
(Genotoxin) clbI	clbI: Citrobacter koseri ATCC BAA-895	Citrobacter koseri ATCC BAA-895	CKO_RS03785, CKO_00868	atggcagagaatgattttggtatagctatcattgggatggcggggcgtttccctcaagccgatacggtacaggcgttttgggaaaatcttctggcaagccgagagtgcatttccttttacagcgatgaggaactgctggcgatgggaatcagtcctgaatttgttcagcacccagattacgtcaaggccaaaggggaggtagctgacatcgataaatttgatgctgctttcttcggtatcgcaccccgagaggcggagctgatggatcctcagcaccgtgtcctgttggaaaccgcgtgggcagccttcgaagatgcgggctatgtggctgccgattatccgggggatgtgggtatttttgctggcaaaagcatggattcctatttgatgctgaacttg…	3033
(Genotoxin) clbJ	clbJ: Citrobacter koseri ATCC BAA-895	Citrobacter koseri ATCC BAA-895	CKO_RS03790, CKO_00869	atgacgatacatcatgccgcattggcgcgaatgttaccggcggaaaaaaaggaaaagctattacgacagttggcgcaatcaggcgtgtcgcccagccgcattcccatcatcaaagcggatccggcgcaggcaatcccgctgtcgtttaatcaggagcggttgtggtttttgcaaaaatacgacagtaccgccactaactacaacctttatgtggtgtatcgtttgcatggcgtggtggatatgccgatgctcacggaggcattgcgccatgtgcaagcacgccacgccatcttgcgtacccgtatcatagtacgtaacgatcggccttgccaggtgatagatgatgcgtcttcgttagttctcgatacggtcacgctggcagcgcaggccccaacttca…	6501
(Genotoxin) clbK	clbK: Citrobacter koseri ATCC BAA-895	Citrobacter koseri ATCC BAA-895	CKO_RS03795, CKO_00870	atgacttacagtgaaagcgatattgccattgttggcatgaactgccggtaccccggcgtgcacagcgttgcggcattcgaaacggtgcttcgcaccggatgcaacattttggaccccaaagtgaccccgagcaacggccacaatcacattacgctgaacaacgtctatgagcacatggcggagttcgatgccaacttttttggctacagccgtgcagaagcagaaatcatggatccacagcagcgcgtatttctgacctgtgcttgggagatgtttgaacaaagcggttacaacccgaagcagcacgatgcgcgcgtcggcctatatgcgggcgtgagtaccagcttctatttgcttactcacctgatgaacaacccagacaagcttgcacaactcggt…	6465
(Genotoxin) clbL	clbL: Citrobacter koseri ATCC BAA-895	Citrobacter koseri ATCC BAA-895	CKO_RS03800, CKO_00871	atgagtgagcagagctatcgtagcgcagggacactgttggcacagttggcgtccggagaaaccacctcagtggcgttggtgaatcactatttttcacgtatggcgcagtttaacaagccgttgaatgcggtggtgcagcagcactatgcgttggcgttggaggccgccgcgcgcgccgatcgtgagcgactggaggggcgcgcaaggggcgtgttgcacggattaccttgtactgttaaggagtcgtttgacgtgcaagggtggttaaccacgtccggtgcccattatctgaaagataaccgggcgacgcaggatgctccttccatcgcacgcttacgcgctgccggggcgatcctgatgggaaaaaccaatgtgccgatgatgactgccgattggcaa…	1464
(Genotoxin) clbM	clbM: Citrobacter koseri ATCC BAA-895	Citrobacter koseri ATCC BAA-895	CKO_RS03805, CKO_00872	atgacggtgaataagcttgagccagacaacggcacgccgaacgatgagctgttcacggtggcgggtatgtttgacggctcgctgtataaattactcctgcgcatggcgttgccgatgtttgtcggtatgttaacgcaggtgacctatgccatcgccgatattttttggctgagccacattgatgtcaccaacagcggcatcattgccggtgtggggctggttttccccgttggaatggggttatttgccatcgccaacggcattcaaatcggtatgggatctttgctgtcccgcgccatcggcatgcagcggttggatcgtgcacagcggattttgtcggtcggtatcatcatcgcgctattctttgcgatcgtgatcaccgtacttggctatgtttat…	1440
(Genotoxin) clbN	clbN: Citrobacter koseri ATCC BAA-895	Citrobacter koseri ATCC BAA-895	CKO_RS03810, CKO_00873	atgatgtcgggcaatccgttgtcgtggccacaggaacagtgccacatcattgatcaactgtatccttacagtgccgtaaacatcattggtggtgtggtcaccattgagggaattgtcgatctgccccgactacacgcggccatccagtccgccattcggcaatttgatgcgttgcgtatgtggtttgtgatgggagaggagagtgaagtggtcagccaagtgcagccttatcactggcgcgatatccgccatttgactttttccccagattatgacaaggagaacctacgcccagcggcgatcgaaacatttgttgatgagtggttccggcagccctttaccctgctggcgcacgatttgttcgagtttgtcacctttacgtgcggtgaacaatacagc…	4368
(Genotoxin) clbO	clbO: Citrobacter koseri ATCC BAA-895	Citrobacter koseri ATCC BAA-895	CKO_RS03815, CKO_00874	atggcaaaggatgattttacctgtggctcactggatattgccattattggcatgagcgggcgtttttccggtgcggaatcggtgcccgagtggtgggataagttgctggcgggtgaggagttcactcaaccgacatgcacagaagacgataatgggaacccttggattaggctgcgcaatataatcaccgctccctatgacttcgatgctgcatttttcaatattccgcctggcgaagccctgttgatggatccgcaacaacgaatatttcttgaatgctgctacaacgctcttgagcatgcgggctatattcccacgcaacttaagcgagtcggcgtctatggggcgacctacgccaataactattttatcgatcgcgtctatccatacctgaagatg…	2460
(Genotoxin) clbP	clbP: Citrobacter koseri ATCC BAA-895	Citrobacter koseri ATCC BAA-895	CKO_RS03820, CKO_00875	atgacaataatggaacacgttagcattaaaacattatatcatctcctgtgctgtatgctgctctttatttccgctatgtgcgctttggcgcaagaacatgagcctatcggggcgcaagatgagcgcctgtcgacattaattcaccaacggatgcaggaggccaaggtcccagccctttccgtaagtgtgaccattaagggggtacgtcagcgatttgtctacggtgttgccgatgtggctagtcagaaagcgaatactctggacacagtttacgagctgggatcgatgagtaaggcgtttaccggacttgtggtgcaaatactgattcaggaaggcagactccggcaaggggatgatatcattacctatctgccggaaatgcgcttgaattatcaggga…	1515
(Genotoxin) clbQ	clbQ: Citrobacter koseri ATCC BAA-895	Citrobacter koseri ATCC BAA-895	CKO_RS03825, CKO_00876	atgagtaatatcagtttgtattgtttgccatattcaggtggttctgccgccatgtattataaatggcgtagcgtgctgtcggacaatattactttgcggcctttagaacctgcggggaggggaactagaatacgccagccgctgtgtcttacgatggtggatgccgtcgctgacctttatcaacaatttgtgaaacactacacaggtggagactacgccatttttgggcatagtctcggagggatcatggccttcgaactggtgcattatattctcgatcatggacatgacatgccatgcgcgctgtttttttccggctgtcgcccacccgatcgggcctctcatgaagtaatactgcataccttgcccgatcaggcgtttatggaagagatcgtcaag…	723
(Genotoxin) clbR	clbR: Citrobacter koseri ATCC BAA-895	Citrobacter koseri ATCC BAA-895	CKO_RS03745, CKO_00858	ttagataatctcattcctgttagcaatgtgtatagcgtgattcgtattccgagcttgtattttatgtttgatgtttttcacatgaaactttactgtgtttattgatatgttaagattatgtgatatttgagagtactcatcaccttgtgccagcatgcgcaatacttgtctttcacgcagagataacgggtttttttctttgaacttatccat	213
(Genotoxin) clbS	clbS: Citrobacter koseri ATCC BAA-895	Citrobacter koseri ATCC BAA-895	CKO_RS03830, CKO_00877	atggctgttccatcatcaaaagaagagttaattagagctattaatagtaatttttctttattaaataagaagctagaatctattacgccccaactcgcctttgaacctctattggaagggcacgcgaaggggactacgattagcgtagcgaatctggtttcctatctgattggctggggagagctggtgttacactggcatgaccaagaggcaaaaggaaaaactattatttttcctgaggaaggatttaaatggaatgaattggggcgtttagcacagaaattctaccgtgactatgaggatattacagagtacgaagttttattggcacggttaaaggaaaataagcagcaactcgtggctttgattgaacgattcagtaacgacgagctttacggt…	513
(Iron Aq) chuA	outer membrane hemin receptor ChuA	Escherichia coli ST131		ATGTCACGTCCGCAATTTACTTCGTTGCGTTTGAGTTTGTTGGCTTTGGCTGTTTCTGCCACCTTGCCAACGTTTGCTTTTGCTACTGAAACCATGACCGTTACGGCAACGGGGAATGCACGTAGTTCCTTCGAAGCGCCTATGATGGTCAGCGTTATCGACACTTCCGCTCCTGAAAATCAAACTGCTACTTCAGCCACTGATTTGCTGCGTCATGTTCCTGGAATTACTCTTGATGGTACCGGACGAACCAACGGTCAGGATGTAAATATGCGTGGCTATGATCATCGCGGCGTGCTGGTTCTTGTCGATGGTGTTCGCCAGGGAACGGATACCGGACACCTGAATGGCACTTTTCTCGATCCGGCGCTGATCAAGCGTGTTGAGATTGTTCGCGGA…	1983
(Iron Aq) chuS	heme/hemoglobin transport protein	Escherichia coli ST131		ATGAACCACTACACACGCTGGCTTGAGTTAAAAGAACAAAATCCCGGAAAGTACGCGCGTGACATCGCAGGTTTAATGAATATCAGCGAAGCAGAACTGGCATTTGCGCGCGTCACGCACGACGCGTGGCGGATGCGCGGCGATATTCGTGAAATTCTGGCGGCGCTCGAAAGTGTTGGCGAAACCAAATGTATTTGCCGTAATGAATATGCAGTCCATGAGCAAGTTGGTGCGTTCACAAACCAGCATTTGAACGGACATGCCGGATTGATCCTCAATCCGCGCGCGCTGGATTTACGTCTGTTTCTCAATCAATGGGCCAGTGTTTTCCACATCAAAGAAAACACGGCCCGTGGCGAACGCCAGAGTATTCAGTTCTTTGATCATCAGGGCGATGCA…	1029
(Iron Aq) chuT	periplasmic binding protein	Escherichia coli ST131		TTGAATCGACGGTTGTATTTCATATATAACTCAAATGATAATCATGATCATTCTCAATTTGATAAGAGTTCTCACATTATGCCAAGGATCATCACCAGGCCGTTTCTTTTTTCCCCACTAACGTTATGTATTTCAGCCGTGGTCTCTGCCGCGAAGACCATGGTAAAACGAAAAAAATTGTTTACGGCATTACTGGCTCTTAGCTGGACTTTTAGCGTAACGGCTGCCGAACGTATCGTGGTCGCAGGAGGATCGCTGACGGAGCTAATCTACGCGATGGGCGCTGGCAAACGCGTGGTTGGTGTCGATGAAACGACATCCTATCCACCAGAAACCGCCAAACTGCCGCATATTGGTTACTGGAAACAACTCAGCAGCGAAGGCATTTTGTCACTTCGC…	993
(Iron Aq) chuU	permease of iron compound ABC transport system	Escherichia coli ST131		ATGGGGCTATCACTATTATTGCTAGCTCTGGTGCTGTTTGGTGCCAGTCAGGGAGCGTTAAAGATCAGTTTTGATGCCCTTTTTGATGAGGAATACCGCGATATCTGGCTCAATATTCGTCTACCACGGGTTTTGCTGGCGGTGCTGGTAGGTGCAGCGTTGGCAACCGCAGGGGTAATTATGCAAGGGCTTTTTCGCAACCCAATGGCTGACCCTGGATTACTTGGCGTCAGTAGCGGTTCTGCATTAATGGTTGGCGTTGCTATTGTGCTGCCCTTCTCCTTCCCAGTGGTGCTGGTGCTCTATGAGCAAATGGTGTTTGCCATTGCCGGAAGTTTAGTGGTCTGCACCATCATTTTTCTCATCACGCAGCGCCATCGCGATGGCAGCATGATGCAA…	957
(Iron Aq) chuW	oxygen independent coproporphyrinogen III oxidase	Escherichia coli ST131		ATGAACACAAATAACACCCTGGATCTCACGCCACATTTTGCTTTAGACGGTGATCAGCCCTTTAAAGACAGGCGCGCCATGATGCCGTTTCGTGGGGCCATTCCGGTTGCCAAAGAGCAACTGGTACAGACCTGGCAAGAGATGATCAATCAAACGGTATCACCACGTAAGCGACTGGTTTACCTACACATTCCTTTTTGTGCGACACACTGCACATTTTGTGGTTTTTATCAGAACCGTTTTAATGAAGATGTGTGTGCTCATTATACCGACGCCCTGATTCGTGAAATAGAACTGGAAGCAGACAGCGTATTGCATCAGTCGGGCCCCATCCACGCGGTCTATTTCGGTGGCGGTACGCCTTCCGCGCTTTCAGCACACGATTTGGCCAGAATCATC…	1338
(Iron Aq) chuX	A new nucleotide sequence entered manually	Escherichia coli ST131		ATGAGCCATGTCTCGTTACAGGAATTTTTGAAAACGGAGCCAGACGGTACGCTGGAGGCGATCGCCGAACAATACAACACCACGCTGCTGGAGGTAGTGAAAAATCTGCCCTCTCCGACTGTTGTGTCAGGTGATAAATTCGATACTGTCTGGGATACCGTCTGCGAATGGGGCAACGTCACCACGTTAGTACATACTACCGATGTAATACTCGAATTTAGCGGCGAACTGCCTTCGGGTTTCCATCGCCACGGCTATTTCAACCTACGCGGAAAGCACGGCATGTCCGGGCATATCAAAGCAGAAAACTGCACGCATATTGCCTTGATCGAACGTAAATTTATGGGCATGGACACCGCCTCTATTCTCTTTTTCAATAAGGAAGGCAGCGCAATGCTG…	495
(Iron Aq) chuY	A new nucleotide sequence entered manually	Escherichia coli ST131		ATGACACCGTGGCTACTCTTTGGTGCGGGCGGAAAAGGTGTGGGTGCCAGAACGCTTGAACTGGCGCTGGCGGAACAACGTCCGGTCGTTGCTGTCATTCGTCATGCCGATGCCGCCACGAAACTGGCGCAACAAGGCGTACAGGTTTTTACAGGCGACGCCTGTGATGCCAGCGTAGTCGCGGCTGCTTGCCGCGCAGCTGGCCCGGATGCGCTTATCATCTCAACAATGGGCGGAGCTCAGGATTATCTGGCGCACAGAACAGTGATTGATGAGGCCGAGAAGGCTGGCATCAGTCGCATGATTCTGGTGACCTCTTTGGGATGCGGCGATAGCTGGCCGTTTTTATCAGAGCGGGCAAAGGCTGCGTTTGGTCAGGCGGTACGGGAAAAAACGCTG…	624
(Iron Aq) fyuA	yersiniabactin/pesticin receptor FyuA	Escherichia coli ST131		ATGAAAATGACACGGCTTTATCCTCTGGCCTTGGGGGGATTATTGCTCCCCGCCATTGCTAATGCCCAGACTTCACAGCAAGACGAAAGCACGCTGGTGGTTACCGCCAGTAAACAATCTTCCCGCTCGGCATCAGCCAACAACGTCTCATCTACTGTTGTCAGCGCGCCGGAATTAAGCGACGCCGGCGTCACCGCCAGCGACAAACTCCCCAGAGTCTTGCCCGGGCTCAATATTGAAAATAGCGGCAACATGCTTTTTTCGACGATCTCGCTACGCGGCGTCTCTTCAGCGCAGGACTTCTATAACCCCGCCGTCACCCTGTATGTCGATGGCGTCCCTCAGCTTTCCACCAACACCATCCAGGCGCTTACCGATGTGCAAAGCGTGGAGTTGCTG…	2022
(Iron Aq) iroB	glucosyltransferase	Escherichia coli UTI89		GTGCGTCGACTGCCTGATTTAGATCGTCAAGCGGAGAGGGATTTTCTCATGCGTATTTTGTTTGTAGGCCCGCCTCTCTATGGGCTGTTGTATCCTGTGCTGTCTCTGGCGCAGGCATTTCGCGTTAACGGTCATGAAGTGCTGATCGCCAGTGGAGGACAATTCGCACAAAAAGCGGCAGAGGCCGGGTTGGTGGTGTTTGACGCCGCACCCGGTCTGGATTCCGAAGCTGGTTACCGCCACCATGAGGCACAGCGGAAAAAAAGTAATATCGGAACCCAAATGGGCAACTTCTCATTCTTCAGCGAAGAAATGGCCGACCATCTGGTGGAGTTTGCCGGACACTGGCGGCCTGACCTCATCATCTACCCTCCGCTCGGAGTCATCGGGCCGCTGATT…	1164
(Iron Aq) iroC	IroC	Escherichia coli UTI89		ATGATAATCATATGCCAGCACCCATCCAGGAGTCATGCATCCATAACAATGCGGGACCGGAGCGTGCTGGCTTTTTTGCGGAACGATCCGGCCAGTGGATCGTATTTTACAGACGGAGGAGGCTTAATGCCTGCGAATCACACTCCCACACCGGCTCAGTCATGGATAGTTCGCCTGGCGCGCGTGTGCTGGGAACGTAAGAAACTTAGTGTCATCGTGGTGGTAGCGTCAGTATCGACTATTTTGCTGGCTGCGCTGACGCCACTGCTGACAAGACAGGCTGTGAATGACGCACTGGCGGGCAATCCGGCCCGCCTGCCGTGGCTGGCCTGCGGGTTACTGTTGATCGCTTTTTTTGATTTCATCGGTAACTATGTGCGCCGTGGTTATGCCGGGATG…	3786
(Iron Aq) iroD	IroD protein	Escherichia coli UTI89		ATGCTGAACATGCAACAACATCTCTCTGCTATCGCCAGCCTGCGCAACCAACTGGCAGCGGGCCACATTGCTAACCTTACTGACTTCTGGCGCGAAGCTGAGTCGCTGAATGTTCCTCTTGTGACGCCAGTCGAAGGAGCGGAAGATGAGCGAGAAGTGACCTTTCTGTGGCGCGCCCGACATCCTCTGCAGGGCGTTTATCTGCGTCTGAACCGGGTGACGGATAAAGAGCACGTAGAAAAAGGAATGATGAGCGCCCTTCCCGAAACGGATATCTGGACACTGACACTGCGTTTACCCGCAAGTTACTGCGGCTCCTATTCGCTGCTGGAAATCCCCCCCGGCACTACGGCTGAGACGATTGCACTGTCCGGAGGCCGTTTTGCCACCCTTGCCGGA…	1230
(Iron Aq) iroE	IroE	Escherichia coli UTI89		ATGTATGCCCGCGAGTATCGCTCAACACGCCCGCATAAAGCGATTTTCTTTCATCTTTCTTGCCTCACCCTTATCTGTAGTGCGCAAGTTTATGCGAAGCCGGATATGCGGCCACTGGGGCCGAATATAGCCGATAAAGGCTCCGTGTTTTACCATTTCAGCGTCACCTCTTTCGACTCTGTCGATGGCACACGCCATTATCGGGTATGGACGGCCGTGCCGAATACAACCGCACCGGCATCGGGTTACCCGATTTTATATATGCTTGACGGTAACGCAGTTATGGATCGCCTGGATGACGAACTGCTCAAACAATTGTCAGAAAAAACACCGCCAGTGATCGTGGCTGTCGGGTATCAGACCAACCTCCCTTTCGATCTCAACAGCAGGGCTTACGAC…	957
(Iron Aq) iroN	IroN	Escherichia coli UTI89		ATGAGAATTAACAAAATCCTCTGGTCGCTAACTGTGCTCCTGGTTGGGTTGAATAGCCAGGTATCAGTAGCCAAATCCTCCGACGATGATAATGACGAGACTCTGGTGGTGGAAGCCACCGCTGAGCAGGTATTAAAACAGCAGCCGGGCGTGTCGGTTATTACCAGCGAGGATATTAAAAAGACCCCTCCGGTAAACGACCTTTCAGATATTATTCGTAAAATGCCTGGCGTCAATCTTACCGGCAATAGCGCCTCGGGCACACGCGGTAACAACCGCCAGATCGATATTCGTGGTATGGGGCCGGAAAACACCTTAATTTTAATTGATGGTGTACCGGTGACGTCACGTAACTCCGTGCGTTATAGCTGGCGTGGAGAGCGTGATACCCGCGGTGAC…	2178
(Iron Aq) irp1	HMWP1 nonribosomal peptide/polyketide synthase	Escherichia coli ST131		ATGGATAACTTGCGCTTCTCTTCTGCGCCGACAGCAGATTCCATTGATGCATCGATCGCTCAACACTACCCGGACTGCGAACCTGTCGCGGTTATCGGCTACGCCTGCCATTTTCCTGAATCGCCGGATGGCGAAACGTTCTGGCAAAATCTGCTGGAAGGTCGTGAATGCAGCCGACGCTTTACGCGCGAAGAGCTTCTGGCCGTCGGTCTGGATGCCGCCATCATTGACGATCCTCATTATGTCAATATCGGTACGGTGTTAGACAACGCCGACTGCTTCGACGCCACCCTGTTTGGCTATTCGCGACAGGAAGCGGAGTCGATGGACCCGCAGCAGCGCCTGTTTTTGCAGGCGGTCTGGCATGCGCTGGAACATGCCGGTTATGCCCCCGGCGCC…	9492
(Iron Aq) irp2	putative peptide synthetase-like protein	Escherichia coli ST131		GTGCCATCAGGAGGAAGAATGATTTCTGGCGCACCATCTCAGGATTCGCTGTTACCGGACAACCGCCACGCGGCTGATTACCAACAATTACGCGAGCGGCTCATACAGGAACTGAATTTAACGCCGCAGCAGTTACATGAAGAGAGCAACCTGATCCAGGCCGGCCTGGATTCCATAAGATTGATGAGATGGTTACACTGGTTTCGTAAAAATGGCTACCGCCTTACCCTTCGCGAGCTGTATGCCGCCCCCACGCTGGCGGCATGGAACCAGTTAATGCTCAGCCGGTCGCCGGAGAACGCGGAAGAAGAAACGCCGCCCGACGAATCATCCTGGCCGAACATGACCGAAAGTACCCCCTTCCCATTGACGCCAGTACAGCACGCCTACCTGACGGGC…	6126
(Iron Aq) iucA	aerobactin siderophore biosynthesis protein	Escherichia coli ST131		ATGACCCTGCCCTCTGAAAAACCAGCCACAGATGTGGCTGCGCAGTGCTTCCTGAATGCACTGATTCGTGAAACCACAGACTGGAAACTGACAGAATACCCGCCAGACGAATTGCTCATCCCGCTGGATGAGCAGAAATCGCTCCATTTCAGAGTGGCTTATTTCTCCCCAACCCAGCATCACCGCTTTGCATTTCCTGCACGTCTGGTCACGGCATCAGGCAGTTATCCTGTCGACTTTACCACTCTCTCCCGGCTTATTATTGATAAGCTACGCCATCAACTGTTTCTGCCCGTTCCCCTCTGCGAAACTTTCCACCAGCGCGTGCTGGAAAGCCATGTCCATACGCAACAGGCAATTGATGCCCGTCATGACTGGGCCGCTCTGCGTGAAAAAGCG…	1725
(Iron Aq) iucB	aerobactin siderophore biosynthesis protein, N(6)-hydroxylysine acetylase	Escherichia coli ST131		ATGTCTGAGGCAAACATTATTCACAGCAGATATGGACTGCGCTGTGAAAAACTCGACAAGCCCCTGAATCTTGGCTGGGGACTGGACAATAGCGCGGTGTTGCACTGTCCCGGGGAGCTGCCGACAGGGTGGCTGTGCGATGCGCTGGATCAGATATTTATCGCCGCTCCACAACTGTCAGCAGTGGCTCTCCCCTGGGCCGAATGGCGTGAGGAGCCACAGGCGCTGACGCTTTTTGGGCAGGTAAAAAGCGACATTATCCATCGTACTGCCTTCTGGCAGTTACCGTTATGGTTGAGTTCACCGGCAAACCGGGCCTCCGGTGAAATGGTTTTTGATGCAGAGCGTGAGATTTATTTCCCGCAGCGCCCACCCCGTCCACAGGGTGAGGTTTACCGC…	948
(Iron Aq) iucC	aerobactin siderophore biosynthesis protein	Escherichia coli ST131		ATGAATCACAAGGACTGGGATTTTGTTAACCGTCGGCTGGTGGCAAAAATGTTGTCTGAGATGGAGTATGAGCAGGTTTTCCACGCGGAATCTCAGGGCGATGACCACTACTGCATTAACCTGCCGGGAGCACAATGGCGCTTCATCGCTGAACGTGGTATCTGGGGCTGGCTGTGGATTGATGCCCAAACGTTGCGCTGCACGGACGAACCAGTACTGGCGCAGACGCTGCTGATGCAGCTAAAGCCGGTGCTGTCAATGAGTGATGCCACTGTTGCAGAGCATATGCAGGATTTGTATGCCACGCTACTGGGCGACCTGCAACTGCTGAAGGCCCGTCGCGGACTGAGTGCCAGTGACCTGATTAATCTTGATGCCGATCGTCTGCAATGCCTGCTG…	1743
(Iron Aq) iucD	L-lysine 6-monooxygenase	Escherichia coli ST131		ATGAAAAAAAGTGTCGATTTTATTGGTGTAGGGACAGGGCCATTTAATCTCAGCATTGCTGCGTTGTCACATCAGATCGAAGAACTGGACTGTCTCTTCTTTGATGAACATCCTCATTTTTCCTGGCATCCGGGTATGCTGGTACCGGATTGTCATATGCAGACCGTCTTTCTGAAAGATCTGGTCAGTGCTGTTGCACCTACAAATCCCTACAGTTTTGTTAACTATCTGGTGAAGCACAAAAAGTTCTATCGCTTCCTTACAAGCAGACTACGTACAGTATCCCGTGAAGAGTTTTCTGACTACCTCCGCTGGGCTGCTGAAGATATGAATAACCTGTATTTCAGTCATACCGTTGAAAACATTGATTTCGATAAAAAACGTCGATTGTTTCTGGTG…	1278
(Iron Aq) iutA	ferric aerobactin receptor IutA	Escherichia coli ST131		ATGATGATAAGCAAAAAGTATACGCTTTGGGCTCTCAACCCACTGCTTCTTACCATGATGGCGCCAGCAGTCGCTCAACAAACCGATGATGAAACGTTCGTGGTGTCTGCCAACCGCAGCAATCGCACCGTAGCGGAGATGGCGCAAACCACCTGGGTTATCGAAAACGCCGAACTGGAACAGCAGATTCAGGGCGGCAAAGAGCTTAAAGACGCACTGGCTCAGCTGATCCCTGGCCTTGACGTCAGCAGCCGGAGCCGCACCAACTACGGTATGAATGTGCGTGGCCGCCCGCTGGTCGTGCTGGTTGACGGCGTGCGTCTCAACTCTTCACGTACCGACAGCCGACAACTGGACTCTATAGATCCTTTTAATATCGACCATATTGAAGTGATCTCC…	2202
(Iron Aq) sitA	iron transport protein periplasmic-binding protein SitA	Escherichia coli ST131		ATGCACTCGATAAAAAAAGTAACCATGCTCTTGGGGGGGCTCGCACTCACCTGCTCGATCGCATTTCAGGCAAGTGCAACTGAAAAATTCAAGGTCATTACAACATTTACCATCATCGCGGATATGGCCAAAAACGTGGCGGGAGATGCTGCAGAAGTCTCATCCATAACCAAGCCTGGTGCAGAAATTCATGAGTATCAGCCTACCCCTGGCGATATTAAACGTGCGCAGGGGGCACAACTGATTCTCGCCAATGGTATGAATCTGGAATTGTGGTTCCAACGCTTTTACCAGCATCTCAATGGGGTTCCAGAAGTAATTGTCTCTTCGGGTGTGACGCCTGTAGGGATCACCGAAGGACCCTATGAGGGCAAACCTAACCCCCATGCATGGATGTCG…	915
(Iron Aq) sitB	manganese/iron transport system ATP-binding protein	Escherichia coli ST131		ATGCAATCTGCAGGCATTGTCGTTAATGATGTTACTGTCACCTGGCGTAACGGGCACACAGCACTGCGCGATGCATCCTTCACAGTACCAAGTGGATCTATTGCCGCTCTGGTTGGGGTAAACGGTTCCGGAAAATCGACGTTGTTTAAAGCGATTATGGGATTTGTGCGTCTGACCAGCGGAAAGATATCTGTTCTGGGTATTCCCACGCGACAGGCGTTACAGAAAAACCTGGTTGCCTACGTCCCTCAGTCAGAAGATGTTGACTGGTCATTTCCTGTACTGGTGGAAGATGTGGTGATGATGGGCCGCTATGGGCATATGGGTATGTTGCGTATCGCCAAAAAGAGGGATCGTCAAATTGTCACCGATGCGCTGGAACGTGTCGATATGGTGAAT…	825
(Iron Aq) sitC	A new nucleotide sequence entered manually	Escherichia coli ST131		ATGAACGTGCTACTGGAACCCTTCAGCTATGAATATATGCTCAATGCGATGTGGGTCTCGGCGATGGTCGGCGGTCTCTGCGCTTTCCTGTCATGCTATCTGATGCTAAAAGGCTGGTCGCTGATTGGCGATGCGTTGTCGCACTCTATTGTCCCGGGTGTTGCGGGGGCATATATGCTGGGGCTTCCGTTTTCTCTGGGAGCCTTCTTTTCCGGCGGACTGGCTGCGGGCAGCATGCTGTTTCTTAACCAACGCACCCGCTTAAAAGAAGATGCCATCATCGGTCTGATCTTCTCGTCCTTTTTTGGCCTGGGGCTGTTTATGGTGTCATTGAACCCGACATCTGTGAACATTCAGACCATCGTCCTGGGCAATATTCTGGCAATCGATCCGGCGGAT…	858
(Iron Aq) sitD	A new nucleotide sequence entered manually	Escherichia coli ST131		ATGATGGCATTATTACTGGAGCCACTGCAGTTCACCTTTATGAGTCACGCACTGCTGATTTCACTGGTAGTTTCCATACCCTGTGCGCTGCTGTCGGTCTTTCTGGTCCTGAAAGGTTGGGCACTGATGGGTGACGCGATGAGTCATGCGGTTTTTCCTGGCATCGTGCTTGCCTGGATTCTGGGGTTACCTTTGGCTACAGGGGCATTCGTCGCCGGAGTATTCTGTGCGGTGGCGACGGGATACCTGAAAGACAACAGCCGAATCAAGCAAGATACAGTGATGGGGATTGTTTTTTCTGGCATGTTTGCCGCAGGTCTGATCTTGTATATTGCAGTCAAACCAGACGTACATCTTGACCATATTCTTTTCGGCGACATGCTCGGGATAACCATCGGC…	858
(Iron Aq) ybtA	putative AraC type regulator	Escherichia coli ST131		ATGACGGAGTCACCGCAAACGCAATCTGAAATCTCTATTCACCAGTTGGTGGTCGGGAAACCTGCAAACGATGGCAATATTCCTGCTCAGTGTGAACTGCTGCGCTGTTCGTTGCAGGAAGGTATGGATATTTTGCTCTGGAGGGGCCATTTTGCGCGGCCTGAGACGTTGCAGCTACACGACGATCTGGGCAGGATTAACTTCTCGTGCATCCTGGAAGGCACATCGCGCTTTGCGATTCAGGGACTCCGGCGTCACACCGACTGGGAGCTTGCGCGCAATCGCCATTACATTACCCATACGCCAGACTGTCGCGGCAGCGCCTCCTATTGTGGCCGATTCGAGAGCATTACCCTCTCCTTCAGCCCTGAAACCCTCGCGCTGTGGGTGCCGGATATT…	960
(Iron Aq) ybtE	yersiniabactin siderophore biosynthetic protein	Escherichia coli ST131		ATGAATTCTTCCTTTGAATCTCTGATTGAACAGTATCCCTTACCCATTGCCGAACAGTTGCGCCACTGGGCGGCCCGTTATGCCTCGCGAATTGCCGTCGTTGATGCAAAGGGGTCGTTAACCTACAGCGCGCTTGATGCACAAGTTGACGAACTTGCCGCAGGTCTGTCATCACTGGGTTTGCGTTCGGGGGAGCATGTAATTGTGCAGCTTCCCAACGACAACGCGTTTGTTACCCTGCTGTTCGCCTTGTTAAGACTGGGCGTTATCCCCGTGCTGGCGATGCCCTCGCAACGGGCTCTGGATATCGACGCGCTGATTGAGCTGGCGCAACCCGTCGCTTACGTTATTCACGGGGAAAACCTCGCAGAGCTGGCCCGACAGATGGCGCACAAACAC…	1578
(Iron Aq) ybtP	putative inner membrane ABC-transporter	Escherichia coli ST131		ATGGCGCTGGCGGGGCTGGCGGCATTAACCAGCCTGGGGGCGCTCCTTTTTCTGGCGTGGAGCCTGCGTGACATTCGCGCGACGCCTGACGCTATTCCGGCCTGGCCGCTGGGCGGCGTGATCGGCTGCGTGGTCTTAACTTTTGTTCTGCGCTTACAGGCGTTCAACACCTCTCATTACGCGGCTTTTCATCTGGAGAACATTCTGCGCAGCAGGTTAGCCCGTAAAGCATTGCAGCTTCCGCCTGGCGTGTTACAGCAAATGGGCAGCGGGTCAGTGGCGAAAGTGATGCTGGATGACGTGAAGTCGTTACATATTTTTGTGGCCGACAGCACGCCGCTCTATGCCCGCGCGATCATCATGCCGCTGGCGACAATCGTTATCTTGTTCTGGCTGGAC…	1713
(Iron Aq) ybtQ	ABC transporter protein	Escherichia coli ST131		ATGAAAGACAATAATCCTGCGGATAACCTGGCCTGGCGCGTCATCTGGCGCCAGCTTATCTCCAGCGTTGGCAGTCAGGCCAGGATGCTGCGACGCAGTATGCTGGCGCTGTTGCTGGCGGCATTCATGCAGGGGATCGCCTTTGCCTGTCTTTATCCGATCATTGATGCGCTGTTACGGGGAGACGCGCCGCAACTTCTTAACTGGGCTATGGCCTTCAGCGTCGCCGCAATTGTGACGCTGGTGCTACGCTGGTATGGCCTGGGCTTTGAATACCGTGGTCATCTGGCGCAGGCTACCCATGAGTTGCGCCTGCGACTTGGCGAGCAGTTACGCCGCGTGCCGCTGGAGAAGCTCCAGCGCGGCAGGGCGGGTGAAATGAACGCCTTGCTGCTGGGC…	1803
(Iron Aq) ybtS	salicylate synthetase	Escherichia coli ST131		ATGAAAATCAGTGAATTTCTACATCTGGCGTTACCAGAGGAACAATGGCTACCGACGATTTCTGGCGTTTTACGCCAGTTCGCAGAAGAAGAGTGTTATGTCTATGAGCGTCAACCCTGTTGGTATTTAGGCAAAGGGTGCCAGGCACGGCTGCACATTAATGCCGACGGAACGCAGGCGACATTTATTGATGATGCCGGGGAGCAAAAATGGGCGGTGGATTCCATTGCCGACTGCGCGCGTCGTTTTATGGCGCATCCTCAGGTGAAAGGACGTCGGGTATATGGACAGGTTGGGTTCAACTTTGCGGCGCATGCGCGGGGGATTGCCTTTAACGCCGGGGAGTGGCCGCTGCTGACGTTAACCGTTCCCCGTGAAGAACTTATTTTTGAAAAGGGA…	1305
(Iron Aq) ybtT	YbtT protein	Escherichia coli ST131		ATGTGCATCCCGCTGTGGCCCGCCCGGAACGGCAATACTGCGCATCTGGTCATGTGCCCTTTCGCTGGCGGCAGCAGTAGCGCGTTTCGCCACTGGCAAGCTGAGCAACTGGCTGATTGCGCGCTTTCTCTGGTGACCTGGCCGGGGCGCGATCGCCTTCGCCATCTGGAACCGCTCAGAAACATTACACAACTGGCGGCACTGCTGGCGAACGAGCTGGAAGCATCCGTATCGCCTGACACGCCGCTTTTACTCGCCGGGCACAGCATGGGGGCGCAGGTGGCGTTTGAAACCTGCCGACTTCTGGAGCAACGGGGGCTTGCGCCACAAGGACTGATTATTTCCGGGTGCCATGCCCCGCATCTGCATTCTGAACGCCAGCTCAGCCATCGCGATGAT…	789
(Iron Aq) ybtU	thiazolinyl-S-HMWP1 reductase	Escherichia coli ST131		ATGATGCCGTCCGCCTCCCCAAAACAACGCGTACTGATTGTGGGCGCCAAATTTGGCGAAATGTACCTGAATGCCTTTATGCAGCCCCCGGAGGGGCTGGAACTGGTCGGCCTGCTGGCGCAGGGAAGCGCCCGTTCAAGAGAGCTGGCTCATGCGTTTGGCATTCCGCTGTATACCTCGCCGGAACAGATAACCAGGATGCCGGATATCGCCTGTATTGTCGTGCGTTCGACCGTCGCCGGAGGAACCGGTACGCAGCTTGCCAGACACTTTCTGACGCGCGGCGTACACGTCATTCAGGAGCATCCCCTCCACCCGGATGACATCAGTTCCTTACAAACGCTGGCGCAGGAACAGGGCTGCTGCTATTGGGTAAACACGTTTTATCCGCATACGCGC…	1101
(Iron Aq) ybtX	A new nucleotide sequence entered manually	Escherichia coli ST131		ATGAGTGATGTTCAGTCGAATGTGAAACCGCTGACGTTGACGACCGGGCGGGTGATTTTTGCTATTGCCGGCGTCTATGTGACGCAGAGTCTGGTATCGGCGCTGTCTATGCAGTCCTTACCCGCGCTGGTGCGCGCTGCTGGCGGTTCGCTGGCGCTTGCCGGTGCGACAACCCTGTTTATGCTGCCCTGGGCGCTGAAGTTTATTTGGGCGCCGTGGATCGAGCGCTGGCGGCTTCCGCCCGGTAGCCAGGAACGCCGTTCCCGCATGTTAATCCTGCGTGGTCAGGTCGCGCTAGCGGCGATCCTGACTATTGCCGCAGCGATTGGCTGGTTTGGGCGAGAAGGGGGATTCCCCGATACGCAAATCGTCGCGTTATTTGTTCTGTTTATGGTGGCA…	1281
(Misc) aslA	Escherichia coli strain CD306, complete genome	Escherichia coli		ATGGAATTTTCGTTTTCACCCAAACTTCTTGTTGTTGCTGTCGCCGCAGCTCTTCCTCTCATAGCCAGCGCAGCAGATACCCCGTCAACCGCCACCGCACGCAAAGGCTTTGCCGGATACGATCACCCAAACCAGTATCTGGTTAAACCGGCGACCACTATTGCCGACAACATGATGCCGGTGATGCAGCATCCTGCACAAGACAAAGAAACCCAGCAGAAACTGGCGGAACTTGAGAAAAAAACCGGTAAGAAACCGAACGTGGTTGTTTTCTTGCTGGATGATGTGGGCTGGATGGACGTTGGCTTTAACGGCGGCGGCGTGGCGGTGGGTAACCCTACACCAGATATCGACGCCGTTGCCAGCCAGGGGCTGATTTTAACTTCGGCGTATTCTCAA…	1656
(Misc) eae	intimin adherence protein	Escherichia coli EDL933		ATGATTACTCATGGTTGTTATACCCGGACCCGGCACAAGCATAAGCTAAAAAAAACATTGATTATGCTTAGTGCTGGTTTAGGATTGTTTTTTTATGTTAATCAGAATTCATTTGCAAATGGTGAAAATTATTTTAAATTGGGTTCGGATTCAAAACTGTTAACTCATGATAGCTATCAGAATCGCCTTTTTTATACGTTGAAAACTGGTGAAACTGTTGCCGATCTTTCTAAATCGCAAGATATTAATTTATCGACGATTTGGTCGTTGAATAAGCATTTATACAGTTCTGAAAGCGAAATGATGAAGGCCGCGCCTGGTCAGCAGATCATTTTGCCACTCAAAAAACTTCCCTTTGAATACAGTGCACTACCACTTTTAGGTTCGGCACCTCTTGTT…	2805
(Misc) eaeH	attaching and effacing protein, pathogenesis factor	Escherichia coli UTI89		ATGTCACGTTATAAAACAGACAATAAACAGCCACGATTTCGTTATTCAGTTCTGGCCCGCTGCGTGGCGTGGGCAAATATCTCTGTTCAGGTTCTTTTTCCACTCGCTGTCACCTTTACGCCAGTAATGGCAGCACGTGCGCAGCATGCGGTTCAGCCACGGTTGAGCATGGAAAATACTACGGTAACTGCTGATAATAACGTGGAGAAAAATGTCGCGTCGCTTGCCGCTAATGCCGGGACATTTTTAAGCAGTCAGCCAGATAGCGATGCGACACGTAACTTTATTACCGGAATGGCCACCGCTAAAGCTAACCAGGAAATTCAGGAGTGGCTCGGGAAATACGGTACTGCGCGCGTCAAACTGAATGTCGATAAAAATTTCTCGCTGAAGGACTCT…	4251
(Misc) ibeA	Invasion of brain endothelial cells (Ibes)	Escherichia coli UTI89		ATGGAATTTTATCTGGAACCCGCTCGTAATATACCTGTACTGGCAACCACGGAAGTGTTAGTTGTTGGTGGTGGTCCATCGGGTATTGCCGCAGCAATGAGTGCCGCTCGTGAAGGCGCAGCTACTATGCTGATTGAACGTTTCGGTTGTTTTGGCGGAATGATGACAACGGCTGGCGTCGAGTCAATTGCCTGGTGGCGTCATGAAAATACGGTAGAGTCAGGTGGACTGGCACGCGAAATAGAAGAAACGGCAAAATCAATGGGGGCGTCCAGCCCTGAGCCGCAATCGAATAGTCAGGCTATTAACGCCGAGCGTTTCAAACTGGTTGCGGATGCAATGCTTGAACAGGCAGGTGTGCGCCGCGTACTACACATTACCGCCGTTGATGTTATCAAG…	1371
(Misc) ibeB	Invasion of brain endothelial cells (Ibes)	Escherichia coli UTI89		ATGTCTCCTTGTAAACTTCTGCCATTTTGTGTGGCCCTTGCGCTAACCGGTTGTTCACTGGCACCGGATTATCAGCGTCCGGCAATGCCCGTGCCGCAGCAGTTCTCACTCAGCCAGAACGGCCTGGTTAACGCAGCAGATAACTATCAGAACGCGGGCTGGCGCACCTTTTTTGTTGATAATCAGGTGAAGACGCTGATTAGCGAGGCGTTGGTGAATAACCGGGATTTGCGCATGGCGGCGCTGAAAGTGCAGGAAGCGCGGGCGCAATATCGTCTGACCGATGCCGACCGCTACCCACAGCTCAATGGCGAGGACAGCGGCAGCTGGAGCGGCAATCTTAAAGGCGATTCAGCCACGACGCGGGAGTTCTCGACTGGCCTTAACGCCAGCTTTGAT…	1383
(Misc) ibeC	Invasion of brain endothelial cells (Ibes)	Escherichia coli UTI89		TTGTCGTTACATTCGGCGATATTTTTTTCAAGACAGGTTCTTACTATGCATTCCACAGAAGTCCAGGCTAAACCCCTTTTTAGCTGGAAAGCCCTGGGTTGGGCACTGCTCTACTTTTGGTTTTTCTCTACTCTGCTACAGGCCATTATTTACATCAGTGGTTATAGTGGCACTAACGGCATTCGCGACTCGCTGTTATTCAGTTCGCTGTGGTTGATCCCGGTATTCCTCTTTCCGAAGCGGATTAAAATTATTGCCGCAGTGATCGGCGTGGTGCTATGGGCGGCCTCTCTGGCGGCGCTGTGCTATTACGTCATCTACGGTCAGGAGTTCTCGCAGAGCGTTCTGTTTGTGATGTTCGAAACCAACACCAACGAAGCCAGCGAGTATTTAAGCCAG…	1779
(Misc) iha	Escherichia coli strain CD306, complete genome	Escherichia coli		ATGCGAATAACCACTCTGGCTTCCGTAGTCATTCCCTGTCTCGGATTTTCAGCCAGCAGCATAGCTGCTGCAGAGGATGTGATGATTGTCTCTGCATCCGGCTATGAGAAAAAGCTGACTAACGCAGCCGCCAGTGTTTCTGTGATTAGCCAGGAGGAATTGCAGTCCAGCCAGTACCACGATCTGGCGGAGGCTCTGAGATCAGTAGAGGGTGTGGATGTTGAAAGTGGTACGGGTAAAACCGGTGGGCTGGAAATCAGCATCCGAGGAATGCCAGCCAGTTACACGCTGATACTGATTGATGGTGTTCGTCAGGGCGGAAGCAGTGACGTGACTCCCAACGGTTTTTCTGCCATGAATACCGGGTTCATGCCCCCTCTGGCCGCCATTGAGCGTATT…	2091
(Misc) iss	Escherichia coli JJ1887			ATGAAAAAAATGTTGTTTTCTGCCGCTCTGGCAATGCTTATTACAGGATGTGCTCAACAGACGTTTACTGTTGGAAACAAACCTACAGCAGTAACACCAAAGGAAACCATCACCCATCATTTCTTCGTTTCGGGAATTGGGCAGAAGAAAACTGTCGATGCAGCAAAAATTTGTGGTGGTGCAGAAAATGTTGTTAAAACAGAAACCCAGCAAACATTCGTAAATGGATTGCTCGGTTTTATTACTTTAGGCATTTATACTCCGCTGGAAGCGCGTGTGTATTGCTCACAATAA	294
(Misc) malX	Escherichia coli CFT073, complete genome	Escherichia coli CFT073		ATGAAACAAAAGAAAGCCTGGAGTTTTTTTCAGAGCCTGGGGAAGGCATTTATGTATCCCATTGCTCTGCTAAGTGTATGTGGCATGATGCTAGGGCTGGGAAGTGGTTTAGCCAGTGATGATATGGCAAAGTTAATTCCATTTCTGGCTATTCCAATAATTAAAACCATACTTGATTTCATTGTTAGTCTTGGTTTGTTTGCCTTTGTTAATTTACCTGTATTGTTTGCGATAGCGATTCCCTTAGGATTATTAAAAGATAAAGAGGATAAAGCCTATGGTGCTTTTTCTGGCTTAATTGGTTTTATGGCGATGCATCTGGGAACGAACTTTTATCTTAAACAGCACGACTTATTGGTCGTTGCTGACCAAATGTCGACACATGGGCAAACCATCATT…	1581
(Misc) ompA	A new nucleotide sequence entered manually	Escherichia coli CD306		TTGGATGATAACGAGGCGCAAAAAATGAAAAAGACAGCTATCGCGATTGCAGTGGCACTGGCTGGTTTCGCTACCGTAGCGCAGGCCGCTCCGAAAGATAACACCTGGTACACTGGTGCTAAACTGGGCTGGTCCCAGTACCATGACACTGGTTTTATTCCTAACAATGGTCCGACCCACGAAAACCAACTGGGTGCAGGTGCTTTTGGTGGTTACCAGGTTAACCCGTATGTTGGCTTTGAAATGGGTTACGACTGGTTAGGTCGTATGCCGTACAAAGGCGACAACATCAACGGCGCATACAAAGCTCAGGGCGTTCAGCTGACCGCTAAACTGGGTTACCCAATCACTGACGATCTGGACATCTACACTCGTCTGGGTGGTATGGTATGGCGTGCA…	1077
(Misc) ompX	Invasin/attachment protein from Escherichia coli CFT073			ATGAAAAAAATTGCATGTCTTTCAGCACTGGCCGCAGTTCTGGCTTTCACCGCAGGTACTTCCGTAGCTGCGACTTCTACCGTAACTGGCGGTTACGCACAAAGCGACGCTCAGGGCCAAATGAACAAAATGGGCGGTTTCAACCTGAAATACCGCTATGAAGAAGACAACAGCCCGCTGGGTGTGATCGGTTCTTTCACTTACACCGAGAAAAGCCGTACTGCAAGCTCTGGTGACTACAACAAAAACCAGTACTACGGCATCACTGCTGGTCCGGCTTACCGCATTAACGACTGGGCAAGCATCTACGGTGTAGTGGGTGTGGGTTATGGTAAATTCCAGACCACTGAATACCCGACCTACAAACACGACACCAGCGACTACGGTTTCTCCTACGGT…	516
(Misc) paa	outer membrane adhesin Paa	Escherichia coli EDL933		ATGAGGAACATAATGGCAGGTTTTTTAATATTCCTGTCTTCTGCTGCTTATGCTGATATCAATCTGTATGGTCCTGGTGGCCCGCATACAGCCTTGCTTGATGCAGCCAAACTTTATGCCGAAAAAACAGGTATTATAGTGAACGTTCATTACGGCCCACAGAACAAATGGAATGAAGATGCCAAAAAAAATGCAGATATCTTGTTTGGCGCATCAGAACAATCTGCTCTGGCTATCATTCGGGACCATAAAGACAGCTTCAGTGAAAAAGATATTCAGCCTCTTTATCTGCGAAAAAGTATTTTACTGGTAAAGAAAGGTAATCCTAAAAATATCCGGAGTATTGACGACCTGACCAGACCTGGGATTGGCGTAATTGTTAATGATGGTGGTGGTACC…	759
(Misc) tia/hek	Adhesin/viruelence factor Hek	Escherichia coli UTI89		ATGGAGATAATTGAAATGAATAAGGTTTTTGTTGTTTCAGTGGTGGCCGCAGCCTGTGTATTTGCAGTAAATGCAGGAGCAAAGGAAGGTAAAAGCGGTTTTTATCTGACCGGTAAAGCCGGTGCCTCTGTGATGTCACTTTCAGACCAGCGTTTCCTGTCAGGAGATGAGGAAGAAACATCAAAGTATAAAGGCGGCGATGACCATGATACGGTATTCAGTGGCGGTATTGCGGTCGGTTATGATTTTTATCCGCAGTTCAGTATTCCGGTTCGTACAGAACTGGAGTTTTACGCTCGTGGAAAAGCTGATTCGAAGTATAACGTAGATAAAGACAGCTGGTCAGGTGGTTACTGGCGTGATGACCTGAAGAATGAGGTGTCAGTCAACACACTAATG…	756
(Misc) traT	Escherichia coli strain CD306 plasmid pCD306, complete sequence	Escherichia coli		ATGAAAACAAAAAAATTGATGATGGTTGCACTGGTCAGTTCCACTCTGGCCCTTTCAGGGTGTGGTGCGATGAGCACAGCAATCAAGAAGCGTAACCTTGAGGTGAAGACTCAGATGAGTGAGACCATCTGGCTTGAACCCGCCAGCGAACGCACGGTATTTCTGCAGATCAAAAACACGTCTGATAAAGACATGAGTGGGCTGCAGGGCAAAATTGCTGATGCTGTGAAAGCAAAAGGATATCAGGTGGTGACTTCTCCGGATAAAGCCTACTACTGGATTCAGGCGAATGTGCTGAAGGCCGATAAGATGGATCTGCGGGAGTCTCAGGGATGGCTGAACCGTGGTTATGAAGGCGCAGCTGTTGGTGCAGCGTTAGGTGCCGGTATTACCGGATAT…	732
(Protectin) cva	Escherichia coli CFT073			ATGAGAACTCTGACTCTAAATGAATTAGATTCTGTTTCTGGTGGTGCTTCAGGGCGTGATATTGCGATGGCTATAGGAACACTATCCGGGCAATTTGTTGCAGGAGGAATTGGAGCAGCTGCTGGGGGTGTGGCTGGAGGTGCAATATATGACTATGCATCCACTCACAAACCTAATCCTGCAATGTCTCCATCCGGTTTAGGGGGAACAATTAAGCAAAAACCCGAAGGGATACCTTCAGAAGCATGGAACTATGCTGCGGGAAGATTGTGTAATTGGAGTCCAAATAATCTTAGTGATGTTTGTTTATAA	312
(Protectin) iss	Escherichia coli JJ1887			ATGAAAAAAATGTTGTTTTCTGCCGCTCTGGCAATGCTTATTACAGGATGTGCTCAACAGACGTTTACTGTTGGAAACAAACCTACAGCAGTAACACCAAAGGAAACCATCACCCATCATTTCTTCGTTTCGGGAATTGGGCAGAAGAAAACTGTCGATGCAGCAAAAATTTGTGGTGGTGCAGAAAATGTTGTTAAAACAGAAACCCAGCAAACATTCGTAAATGGATTGCTCGGTTTTATTACTTTAGGCATTTATACTCCGCTGGAAGCGCGTGTGTATTGCTCACAATAA	294
(Protectin) ompT	Escherichia coli JJ1887			ATGCGGGCGAAACTTCTGGGAATAGTCCTGACAACCCCTATTGCGATCAGCTCTTTTGCTTCTACCGAGACTTTATCGTTTACTCCTGACAACATAAATGCGGACATTAGTCTTGGAACTCTGAGCGGAAAAACAAAAGAGCGTGTTTATCTGGCCGAAGAAGGAGGCCGAAAAGTCAGTCAACTTGACTGGAAATTCAATAACGCTGCAATTATTAAAGGGGCAATTAATTGGGATTTGATGCCCCAGATATCTATCGGGGCTGCTGGCTGGACAACACTCGGCAGCCGAGGTGGCAATATGGTCGATCAGGACTGGATGGATTCCAGTAACCCCGGAACCTGGACGGATGAAAGTAGACACCCTGATACACAACTCAATTATGCCAACGAATTTGAT…	954
(Toxin) cdtA	cytolethal distending toxin type IV subunit A	Escherichia coli APEC O1		GTGGATAAAAAACTAATTGCATTTTTGTGCACACTTATAATTACTGGTTGCTCGGATGGGATCGGTGATTCACCTTCGCCACCGGGAAAGAATGTAGAATTAGTCGGAATTCCAGGGCAAGGTGTCGCTGTTGCTTCAAATGGCACATCTCCAACATTTGGGAGCAACAGTACTGACTTTCCTGATGTTTCAATAATGAGCACAGGGGGAGCGATGCTTACTGTTTGGGCCAGACCTGTCCGTAACTGGCTTTGGGGATATACTCCGTTTGATTCAGTAAGTTTTGGAGAGAATCGGAACTGGAAGGTTGTGGATGGTAAAGATGCCGGTACAGTGAAATTTGTTAATGTTGCCCAGGGGACTTGCATGGAGGCCTTTAAAAACGGGGTGATACATAAT…	714
(Toxin) cdtB	cytolethal distending toxin type IV subunit B	Escherichia coli APEC O1		ATGAAAAAATTATTATTCCTGTTAATGATTTTGCCGGGTATTTCTTTTGCAGATTTAAGCGACTTTAAAGTTGCAACCTGGAATTTGCAGGGCTCAAATGCACCGACAGAAAATAAATGGAACACACATGTTCGACAACTTGTCACGGGAAGTGGTGCTGTTGATATCCTGATGGTTCAGGAAGCTGGTTCAATACCATCTTCAGCTACACTAACGGAACGTGAATTTCGTACACCAGGTATCCCAATGAATGAGTATATCTGGAATACTGGAACGAATAGCCGTCCACAGCAGCTTTTTATTTATTTTTCGCGAACTGATGCTCTTTCTAATAGAGTAAATTTAGCGATAGTATCTAACAGAAGAGCTGATGAGGTGATTGTATTATCACCTCCAACA…	822
(Toxin) cdtC	cytolethal distending toxin type IV subunit C	Escherichia coli APEC O1		ATGAGAATAATTATTACGATTTTGGTTTTATTGCTGACGGGATGTACTTCTGATGCGGTAAATCAACGAGGGCTTCTCACTCAGTTTGCTGGCAACAATGCTTCTGGAGATCCTGAACCCAGACCTGTGTTGGTTAATATTAGAAACGTTCTTACTGGTGGGATACTCAGAAACCCTGTAGGTCGTGACTTCAATGTAAATAATTGGGTTATATCAGAAGTAAAGACTAATGATTTGGATTTGATATCGGCACCGGGGGGGCATGTTCAGATAAAAAACCCTGATGGTAATGAATGCCTTGCAATTCTAAATGGGCAATTAGCAGTGGCTAAACAATGCACTGAAAGCAATCGCAATGCATTATTTACATTTATAACCAGTGAAACTGGAGCTGTGCAA…	573
(Toxin) cnf1	Escherichia coli UTI89	Escherichia coli UTI89		ATGGGTAACCAATGGCAACAAAAATATCTTCTTGAGTACAATGAGTTGGTATCAAATTTCCCTTCACCTGAAAGAGTTGTCAGCGATTACATTAAGAATTGTTTTAAAACTGACTTGCCGTGGTTTAGTCGGATTGATCCTGATAATGCTTATTTCATCTGCTTTTCTCAAAACCGGAGTAATAGCAGATCTTATACTGGATGGGATCATCTTGGGAAATATAAAACAGAAGTACTGACACTCACTCAAGCCGCTCTTATTAATATTGGTTATCGTTTTGATGTTTTTGATGATGCAAATTCAAGCACAGGAATTTATAAAACAAAGAGTGCAGATGTGTTTAACGAAGAAAATGAAGAAAAAATGCTCCCGTCGGAATACCTGCATTTTTTACAAAAG…	3045
(Toxin) estIa	Escherichia coli ETEC H10407			ATGAAAAAGCTAATGTTGGCAATTTTTATTTCTGTATTATCTTTCCCCTCTTTTAGTCAGTCAACTGAATCACTTGACTCTTCAAAAGAGAAAATTACATTAGAGACTAAAAAGTGTGATGTTGTAAAAAACAACAGTGAAAAAAAATCAGAAAATATGAACAACACATTTTACTGCTGTGAACTTTGTTGTAATCCTGCCTGTGCTGGATGTTATTAA	219
(Toxin) hemolysin III	Escherichia coli strain CD306, complete genome	Escherichia coli		ATGGTTCAGAAGCCCCTCATTAAGCAGGGATATTCGCTGGCAGAGGAAATTGCCAACAGCGTCAGTCACGGCATTGGGCTGGTGTTTGGTATCGTTGGGCTGGTGTTGCTACTGGTTCAGGCGGTGGATCTCAATGCCAGCGCCACGGCGATAACCAGTTACAGCCTCTATGGCGGCAGTATGATCCTGCTGTTCCTCGCTTCGACGCTCTATCACGCCATTCCTCATCAACGGGCAAAAATGTGGCTGAAGAAATTTGACCACTGCGCTATTTATCTGTTGATTGCCGGAACCTACACGCCGTTTTTGCTGGTGGGGCTGGATTCTCCGTTAGCGCGCGGGTTGATGATTGTTATCTGGAGCCTGGCATTGCTGGGTATTCTGTTTAAACTGACCATC…	660
(Toxin) hlyA	Hemolysin A	Escherichia coli UTI89		ATGCCAACAATAACCACTGCACAAATTAAAAGCACACTACAGTCTGCAAAGCAATCCGCTGCAAATAAATTGCACTCAGCAGGACAAAGCACGAAAGATGCATTAAAAAAAGCAGCAGAGCAAACCCGCAATGCGGGAAACAGACTCATTTTACTTATCCCTAAAGATTATAAAGGACAGGGTTCAAGCCTTAATGACCTTGTCAGGACGGCAGATGAACTGGGAATTGAAGTCCAGTATGATGAAAAGAATGGCACGGCGATTACTAAACAGGTATTCGGCACAGCAGAGAAACTCATTGGCCTCACCGAACGGGGAGTGACTATCTTTGCACCACAATTAGACAAATTACTGCAAAAGTATCAAAAAGCGGGTAATAAATTAGGCGGCAGTGCTGAA…	3075
(Toxin) hlyB	Hemolysin B	Escherichia coli CFT073		ATGGATTCTTGTCATAAAATTGATTATGGGTTATACGCCCTGGAGATTTTAGCCCAATACCATAACGTCTCTGTTAACCCGGAAGAAATTAAACATAGATTTGACACAGACGGGACTGGTCTGGGATTAACGTCATGGTTGCTTGCTGCGAAATCTTTAGAACTAAAGGTAAAACAGGTAAAAAAAACAATTGACCGATTAAACTTTATTTCTTTGCCCGCATTAGTCTGGAGAGAGGATGGACGTCATTTTATTCTGACTAAAGTCAGTAAAGAAGCAAACAGATATCTTATTTTTGATCTGGAGCAACGAAATCCCCGTGTTCTCGAACAGTCTGAGTTTGAGGCGTTATATCAGGGGCATATTATTCTTATTGCTTCCCGTTCTTCTGTTACCGGG…	2124
(Toxin) hlyC	Hemolysin C	Escherichia coli CFT073		TTGGTTTGCTTTTTTTTACCTGCCACCGCAATGAATGCTTTTTTTATGTTAATGTGCGTTATGAAACTAAATGCAAGAAACATATTTAAAGGATTAATATCGTTCTCTCACAGACTCCGTTTACTTATTCAAGAATATAATTTAATTTATAGTGAGCTTATTATGAATATGAACAATCCATTAGAGGTTCTTGGGCATGTATCCTGGCTCTGGGCCAGTTCCCCATTACACAGAAACTGGCCAGTCTCTTTGTTTGCAATAAATGTATTACCTGCAATACGGGCTAACCAATATGCTTTATTAACCCGGGATAATTACCCTGTTGCATATTGTAGTTGGGCTAATTTAAGTTTAGAAAATGAAATTAAATATCTTAATGATGTTACCTCATTAGTCGCA…	675
(Toxin) hlyD	Hemolysin D	Escherichia coli CFT073		ATGAAAACATGGTTAATGGGGTTCAGCGAGTTCCTGTTGCGCTATAAACTTGTCTGGAGTGAAACATGGAAAATCCGGAAGCAATTAGATACTCCGGTACGTGAAAAGGACGAAAATGAATTCTTACCCGCTCATCTGGAATTAATTGAAACGCCGGTATCCAGACGGCCGCGTCTGGTTGCTTATTTTATTATGGGGTTTCTGGTTATTGCTGTCATTTTATCTGTTTTAGGTCAGGTGGAAATTGTTGCCACTGCAAATGGGAAATTAACACTAAGTGGGCGCAGCAAAGAAATTAAACCTATTGAAAACTCAATAGTTAAAGAAATTATCGTAAAAGAAGGAGAGTCAGTCCGGAAAGGGGATGTGTTATTAAAGCTTACAGCACTGGGAGCTGAA…	1437
(Toxin) hlyE	Escherichia coli 042			ATGATTATGACTGAAATCGTTGCAGATAAAACGGTAGAGGTAGTTAAAAACGCAATCGAAACCGCAGATGGAGCATTAGACCTTTATAATAAATATCTCGATCAGGTCATCCCCTGGCAGACCTTCGATGAAACCATAAAAGAGTTAAGTCGCTTTAAACAGGAGTATTCACAGGCAGCCTCCGTTTTAGTTGGCGATATTAAAACCTTACTTATGGATAGCCAGGATAAGTATTTTGAAGCAACCCAAACGGTGTATGAATGGTGTGGTGTTGCGACACAATTGCTCGCAGCATATATTTTGCTATTTGATGAGTACAATGAGAAGAAAGCATCCGCCCAGAAAGACATTCTCATTAAGGTACTGGATGACGGCATCACGAAGCTGAATGAAGCGCAA…	918
(Toxin) senB	Escherichia coli UTI89			ATGGATATTTGGCGGGGACATTCGTTTCTGATGACAATTTCCGCTAGGTTCAGACAATACGTTTTCTCTCTTATGTCAATTTTATTGCAGGAACGAAAAATGAATATTTTCACTTTATCCAAAGCACCGCTATACCTGTTAATTTCACTATTTTTACCCACGATGGCCATGGCTATCGATCCACCTGAACGCGAACTTTCGCGATTTGCCCTGAAAACGAATTACCTTCAGTCCCCTGATGAAGGCGTCTATGAACTGGCGTTTGATAATGCCAGTAAAAAGGTGTTTGCAGCAGTCACCGATCGTGTAAATCGTGAAGCCAATAAAGGCTATCTGTATTCGTTTAATTCAGATTCGCTGAAAGTCGAAAATAAATACACGATGCCATACCGGGCATTT…	1275
(Toxin) set1A	Escherichia coli 042			ATGGAAGTCAGCGTCTTTCAGCGACAGTGTTTTCATTGTAAACTGACGGTTTTCCCAGTCTTTCTGGTTCAGGCTGACCGGTGCACTGCCACTGATGGAGGCATGGATAACCGGATGTCCCTGGAATATCAGGGTGCCACTGTCCTGACTCAGGGTACCTTCCGGCAGGTTCACGCTACCATCAAAGATGACCTTTCTTCCCCCCGGCACCTGTGGAATGGCGACATCCATATTCCCGGTCAGCTGACCATGAAAGATAACGGGTTGTTTTGCCCGCCCGGCCAGGATCCTATCTTTTACTGTCTGAACTGCTTTGTTTTTGTCCATGCCAACAAACTCCCACTGAGCCGGATCATTCAGGCTGTTCCCCCACAGAGTGTTACCATAGCTGGCAGATTT…	534
(Toxin) set1B	Escherichia coli 042			ATGGTTCAGCGTAATATTCCCTTCATACTGGCTCCTGTCATTCACGGTGTCCGGGACAGAGGTACCTTCCTCCGGAATGACATAATTTCCTGTTCCGTCATTTTTATCCACAAATGCCCTGTCACTTCCCAGTGTGATATGGCTGTTATCCGACTTAATGTCACTGTTCAGCGAGGCGTTACGTGA	186
(Toxin) stx1A	Escherichia coli EDL933			ATGAAAATAATTATTTTTAGAGTGCTAACTTTTTTCTTTGTTATCTTTTCAGTTAATGTGGTTGCGAAGGAATTTACCTTAGACTTCTCGACTGCAAAGACGTATGTAGATTCGCTGAATGTCATTCGCTCTGCAATAGGTACTCCATTACAGACTATTTCATCAGGAGGTACGTCTTTACTGATGATTGATAGTGGCACAGGGGATAATTTGTTTGCAGTTGATGTCAGAGGGATAGATCCAGAGGAAGGGCGGTTTAATAATCTACGGCTTATTGTTGAACGAAATAATTTATATGTGACAGGATTTGTTAACAGGACAAATAATGTTTTTTATCGCTTTGCTGATTTTTCACATGTTACCTTTCCAGGTACAACAGCGGTTACATTGTCTGGTGAC…	948
(Toxin) stx1B	Escherichia coli EDL933			ATGAAAAAAACATTATTAATAGCTGCATCGCTTTCATTTTTTTCAGCAAGTGCGCTGGCGACGCCTGATTGTGTAACTGGAAAGGTGGAGTATACAAAATATAATGATGACGATACCTTTACAGTTAAAGTGGGTGATAAAGAATTATTTACCAACAGATGGAATCTTCAGTCTCTTCTTCTCAGTGCGCAAATTACGGGGATGACTGTAACCATTAAAACTAATGCCTGTCATAATGGAGGGGGATTCAGCGAAGTTATTTTTCGTTGA	270
(Toxin) stx2A	Escherichia coli EDL933			ATGAAGTGTATATTATTTAAATGGGTACTGTGCCTGTTACTGGGTTTTTCTTCGGTATCCTATTCCCGGGAGTTTACGATAGACTTTTCGACCCAACAAAGTTATGTCTCTTCGTTAAATAGTATACGGACAGAGATATCGACCCCTCTTGAACATATATCTCAGGGGACCACATCGGTGTCTGTTATTAACCACACCCCACCGGGCAGTTATTTTGCTGTGGATATACGAGGGCTTGATGTCTATCAGGCGCGTTTTGACCATCTTCGTCTGATTATTGAGCAAAATAATTTATATGTGGCCGGGTTCGTTAATACGGCAACAAATACTTTCTACCGTTTTTCAGATTTTACACATATATCAGTGCCCGGTGTGACAACGGTTTCCATGACAACGGAC…	960
(Toxin) stx2B	Escherichia coli EDL933			ATGAAGAAGATGTTTATGGCGGTTTTATTTGCATTAGCTTCTGTTAATGCAATGGCGGCGGATTGTGCTAAAGGTAAAATTGAGTTTTCCAAGTATAATGAGGATGACACATTTACAGTGAAGGTTGACGGGAAAGAATACTGGACCAGTCGCTGGAATCTGCAACCGTTACTGCAAAGTGCTCAGTTGACAGGAATGACTGTCACAATCAAATCCAGTACCTGTGAATCAGGCTCCGGATTTGCTGAAGTGCAGTTTAATAATGACTGA	270
(Toxin) toxB	toxB: Escherichia coli O157:H7 str. Sakai	Escherichia coli O157:H7 str. Sakai	pO157p58	atgattcatcctggctcttctttagataaagcaattaacaatacaagagttaaaaatgttagtactgatgttaaacatggccaaattcaagagagaaaaaggaactttatctataaaaaaaatgatgatatctcatccagatttaaactttacagttcgctcgtaaagcagaaaaatgcgacagaagatgttgttttaataggcaaaatgattttagatgaagttagaagttacagaactatacataatgatcgaaatatcgtaagtaactcaggaaactggaaaacatcttttttatgtaatcttgctagactactatatagcatatttaatggtagtaactatttttgttcccgagagggtgaaaataattcatcccccagttctactctacttact…	9510
(Toxin) usp	Escherichia coli UTI89			GTGGGCGATATTGTTTACCTGAGAATAATCGGTGAGAAGCAGGGCGATATTTCTTCAGGCTGTGGGACGTATGCGTCGGTTGGTAATCGCTGGCAGGTTGGCCATGAAGATGAAATTTTTGCCTTTGCACTCACCAACGCCATTACCAGTACTGGTAAAGGCGTTAATCTACAGGGGCTACAATTTTGCAAACTCATTGATAAAAGCTCACCGCTACTGTCTAATGCCATCAATCAGAATGAGCGGTTATTTATTGAAATCGATTTGTATCGTATAAATAAAAGCGGGCGCTGGGAACGGTATTATTATATTCAGCTAAGAAATGCTTCATTAACTGCTATTCATGTAAACATTTCTGACAATAATCTTCCTACCGAATGTGTAAATGTTAATTATGAC…	1782
ireA (Iron Aq)	iron-regulated outer membrane virulence protein	Escherichia coli CFT073		ATGAAGAACAAATATATCATTGCTCCGGGCATTGCCGTGATGTGTTCTGCAGTTATATCATCAGGTTATGCCAGTTCTGATAAAAAAGAAGATACGCTTGTTGTTACTGCCTCCGGGTTCACTCAGCAGCTCAGAAATGCCCCGGCCAGTGTCTCAGTCATTACTTCAGAACAACTGCAAAAAAAACCGGTTTCAGATCTGGTCGATGCAGTAAAAGATGTTGAAGGGATTAGTATCACTGGTGGGAATGAAAAACCGGATATCAGTATACGTGGTCTAAGTGGCGATTACACGCTGATTCTGGTCGATGGACGACGTCAGAGCGGTCGGGAATCCAGACCAAACGGCAGCGGCGGTTTTGAAGCCGGATTTATCCCTCCTGTGGAAGCAATTGAACGC…	2049
(G1C) wzi	Escherichia coli HS, complete genome	Escherichia coli HS		GTGCCGCGAGCGCTTTCTATCTTGGTATTCCCCTCATTCTCATTGAGATACGACAGCGGGGCTGAAAATGGATCTTGTACAATGATAAAAATTGCACGCATTGCCGTGACATTGGGCTTGCTTTCCTCACTGGGAGCCCAGGCTTACGCGGCCGGGTTAGTGGTAAATGATAACGATCTGCGAAACGACCTTGCCTGGCTTTCCGATCGCGGGGTCATCCATCTGAGCCTGTCGACCTGGCCGCTGAGCCAGGAAGAGATCGCCCGGGCGCTAAAAAAGGCCAAACCGTCCTATTCTTCTGAGCAAGTGGTGCTGGCCCGTATCAATCAGCGACTGTCTGCTTTAAAAGCCGATTTTCGGGTCACCGGTTATACCTCAACCGATCAGCCGGGCACTCCG…	1515
(AT) hbp/tsh O2-211 plasmid pAPEC-O2-211A-ColV -	Escherichia coli strain APEC O2-211 plasmid pAPEC-O2-211A-ColV, complete sequence	Escherichia coli		ATGAACAGAATTTATTCTCTTCGCTACAGCGCTGTGGCCCGGGGCTTTATTGCCGTATCTGAGTTTGCTAGGAAATGTGTTCATAAGTCTGTCAGACGTCTGTGTTTCCCGGTTTTATTACTGATCCCGGTACTATTCTCTGCAGGAAGTCTTGCGGGAACGGTCAATAATGAACTCGGGTATCAGTTATTTCGTGATTTTGCTGAAAATAAGGGGATGTTCCGCCCGGGGGCAACGAATATCGCTATTTATAATAAGCAGGGAGAATTTGTCGGTACGCTGGATAAGGCAGCTATGCCTGATTTCAGTGCTGTGGATTCGGAAATCGGTGTGGCGACACTGATAAACCCGCAGTATATCGCCAGCGTGAAACATAACGGGGGATATACAAACGTTAGC…	4133
(AT) yfaL/ehaC	Escherichia coli JJ1887, complete genome	Escherichia coli JJ1887		ATGCGGATTATCTCTCTACGCAAGGAGTATTTATCTTTACTCCCGTCAATGATTGCATCTCTTTTCTCTGCTAACGGTGCCGCAGCGGTCATTGATTCATGCCAGGGATATGATATCAAAGCGAGCTGTCAGGCCAGCAGGCAAAGCCTTTCGGGTAATATACAGGACTGGAGCATCGCGGATGGACAATGGTTGATTTTTTCGGGTATGGTCAATAATGCCAGCGGTGGCGCAGTATTTTTGCAGCACAGTGCTGAATTTACGATATCACCACAAAATGAAACAGGGATGACCCTGTTTGCTGATAACTCGGTTAGTGGCGAATATAATAATGGCGGGGCTATCTTTGCTAAAGAAAACTCAACGATAAATCTTGCGAATGTTATTTTCGACAGTAAT…	3759
