# Supplementary material for: Comparative Pathogenomics of Escherichia coli: Polyvalent Vaccine Target Identification through Virulome Analysis
Source: Infect Immun. 2021 Jul 15;89(8):e00115-21. doi: 10.1128/IAI.00115-21 (PMC8281228; doi:10.1128/IAI.00115-21)
Supplement: Supplemental file 3 — Supplemental material. Download IAI00115-21_Supp_3_seq2.xlsx, XLSX file, 0.06 MB [file iai00115-21_supp_3_seq2.xlsx]

## Sheet: PCR Fragments
Reference	Primer Set name	Forward primer	Reverse Primer	Fragment ID	Reference Strain	Sequence
Clermont et al. (2013)	arpA	AACGCTATTCGCCAGCTTGC	TCTCCCCATACCGTACGCTA	arpA_61	MG2655	CATGTGGAAGATGTTTATGCGTATCGGCGCAGGCAAAGATTTAGCGTACGGTATGGGGAGA
Clermont et al. (2013)	chuA	ATGGTACCGGACGAACCAAC	TGCCGCCAGTACCAAAGACA	chuA_288	SE15	TGCCGCCAGTACCAAAGACACGAAAACCACTGCTTTGTCCTTCCTGCAATAAATCTTTTGCATCGACCGTATCGTAGGAGATCACTCCACCCAGCGCGCCACTGCCATACAGTAATGCTGAAGGTCCGCGAACAATCTCAACACGCTTGATCAGCGCCGGATCGAGAAAAGTGCCATTCAGGTGTCCGGTATCCGTTCCCTGGCGAACACCATCGACAAGAACCAGCACGCCGCGATGATCATAGCCACGCATATTTACATCCTGACCGTTGGTTCGTCCGGTACCAT
Clermont et al. (2013)	yjaA	CAAACGTGAAGTGTCAGGAG	AATGCGTTCCTCAACCTGTG	yjaA_211	SE15	CAAACGTGAAGTGTCAGGAGATGCTGCCTTCAGTAACCAGCGCCTGTTAATCGCCAATTTCTTTGTTGCAGAAAAAGTTCTGCAAGATCTTGTTCTGCAACTCCACCCACGTTCAACCTGGCATTCTTTTTTGCCAGCAAAACGTATGGATATTGTTGTGAGCGCGCTGGAAATGAATGAGGGCGGTTTGTCACAGGTTGAGGAACGCATT
Clermont et al. (2013)	TspE.C2	CACTATTCGTAAGGTCATCC	AGTTTATCGCTGCGGGTCGC	TspE4C2_152	SE15	CACTATTCGTAAGGTCATCCCTTCAAGTTCGATAGTCTGAATATCTACCCGCGTTTCTGTCTCACCCGCAAGGACAGCGCTGGCGATATAGCCCTCTCTGCGCTGCGTAATACTTTGTTGGCGCGATGAGGGGCGACCCGCAGCGATAAACT
Lescat et al. (2012)	trpA_gpC	AGTTTTATGCCCAGTGCGAG	TCTGCGCCGGTCACGCCC	trpA_gpC_220	APEC O78	TCTGCGCCGGTCACGCCCGCTCGTGACAGCAAATAGGTGTAACCACGACCGTAAGAGGCTATCTGGCGCAGCAGGTCGTCATCGGCATTTGGCGGGCAGATGAAGATAGGTGCGACATTATGGCGCAACGCGGCCTGGCGGAAGGGCGCGGACTCTTCAATTGGCACATCGGCAACCAGCACCGAATCGACGCCGACTTTCTCGCACTGGGCATAAAACT
Lescat et al. (2012)	arpA_gpE	CACTATTCGTAAGGTCATCC	AGTTTATCGCTGCGGGTCGC	arpA_gE_301	RS218	GATTCCATCTTGTCAAAATATGCCTTCATAACTAGCCCGAAATCACCGCAGGCAGCAACGCAACGCCCCTCAGGACGGCTGGAAATCAACGCCAAAGTCTGGTTTTTGCATTTTTTGTTGAAGTGAGTGAGAAATTTTTCAGCTGAAGAGTAATCATCTTGATGGGGTTTGTAGTCAACATTCTGATAAATATCATTAATATATTGTGCAGCAATGTGTCGGCATACTATACGGTTTTGGGGGCGCCCCGGAAAATAACATTGACCATTAAGCTTAACTCTTGGGAATTCTTTTTCTTTTC
Clermont et al. (2019)	ybdG	GTTGACTAAGCGCAGGTCGA	TATGCGGCTGATGAAGGATC	ybgD_177	O2-211	TATGCGGCTGATGAAGGATCCGGTGAAATTCACTTTAAAGGTGAAGTTATTGAAGCACCGTGTGAAATACATCAGGATGATATTGATAAAGAAGTTGAACTCGGTCAGGTGACCACCAGCCACATTAATCAGTCGCATCACAGCGATGCCGTTGCTGTCGACCTGCGCTTAGTCAAC

## Sheet: Phylogroup A
Phylogroup A
Accession Number	Description	Phylogroup	Quadruplex Genotype
CP027355.1	Escherichia coli strain 2013C-4991 chromosome, complete genome	A	(+/-/-/-)
CP027597.1	Escherichia coli strain 86-3153 chromosome, complete genome	A	(+/-/-/-)
CP024618.1	Escherichia coli strain SMN152SH1 chromosome, complete genome	A	(+/-/-/-)
CP017631.1	Escherichia coli SLK172, complete genome	A	(+/-/-/-)
CP026399.1	Escherichia coli strain ECONIH4 chromosome, complete genome	A	(+/-/-/-)
CP042298.1	Escherichia coli strain RM9088 chromosome, complete genome	A	(+/-/-/-)
CP024056.1	Escherichia coli strain SMN197SH3 chromosome, complete genome	A	(+/-/-/-)
CP027459.1	Escherichia coli strain 90-3040 chromosome, complete genome	A	(+/-/-/-)
CP027587.1	Escherichia coli strain 2013C-4974 chromosome, complete genome	A	(+/-/-/-)
CP013662.1	Escherichia coli strain 08-00022, complete genome	A	(+/-/-/-)
CP013029.1	Escherichia coli strain 2012C-4227, complete genome	A	(+/-/-/-)
CP024134.1	Escherichia coli strain 14EC017 chromosome, complete genome	A	(+/-/-/-)
CP027445.1	Escherichia coli strain 2013C-3492 chromosome, complete genome	A	(+/-/-/-)
CP027363.1	Escherichia coli strain 88-3001 chromosome, complete genome	A	(+/-/-/-)
CP014583.1	Escherichia coli strain CFSAN004176, complete genome	A	(+/-/-/-)
CP014670.1	Escherichia coli strain CFSAN004177, complete genome	A	(+/-/-/-)
CP002729.1	Escherichia coli UMNK88, complete genome	A	(+/-/-/-)
CP027591.1	Escherichia coli strain 2014C-3011 chromosome, complete genome	A	(+/-/-/-)
CP023673.1	Escherichia coli strain SMN013SH2 chromosome, complete genome	A	(+/-/-/-)
CP025840.1	Escherichia coli strain 214-4 chromosome, complete genome	A	(+/-/-/-)
CP027325.1	Escherichia coli strain 2013C-4830 chromosome, complete genome	A	(+/-/-/-)
LR536431.1	Escherichia coli isolate f9610206-5e81-11e8-bf7f-3c4a9275d6c8 genome assembly, chromosome: VREC0864	A	(+/-/-/-)
CP026202.1	Escherichia coli strain ECONIH5 chromosome, complete genome	A	(+/-/-/-)
CP022154.1	Escherichia coli strain ABWA45 chromosome, complete genome	A	(+/-/-/-)
CP024131.1	Escherichia coli strain 14EC007 chromosome, complete genome	A	(+/-/-/-)
CP043217.1	Escherichia coli O80:H26 strain EC-107 chromosome, complete genome	A	(+/-/-/-)
CP024155.1	Escherichia coli strain 14EC047 chromosome, complete genome	A	(+/-/-/-)
LR134247.1	Escherichia coli strain NCTC9040 genome assembly, chromosome: 1	A	(+/-/-/-)
CP025859.1	Escherichia coli strain 504239 chromosome, complete genome	A	(+/-/-/-)
CP042627.1	Escherichia coli strain NCYU-25-82 chromosome, complete genome	A	(+/-/-/-)
LR536430.1	Escherichia coli isolate f974b26a-5e81-11e8-bf7f-3c4a9275d6c8 genome assembly, chromosome: VREC0761	A	(+/-/-/-)
LR134228.1	Escherichia coli strain NCTC9699 genome assembly, chromosome: 1	A	(+/-/-/-)
CP060075.1	Escherichia coli strain G3/10 chromosome, complete genome	A	(+/-/-/-)
CP002291.1	Escherichia coli P12b, complete genome	A	(+/-/-/-)
CP041425.1	Escherichia coli strain STEC388 chromosome, complete genome	A	(+/-/-/-)
CP012378.1	Escherichia coli strain MEM, complete genome	A	(+/-/-/-)
AP022095.1	Escherichia coli DNA, complete genome, strain: WP4-S18-ESBL-08	A	(+/-/-/-)
CP024978.1	Escherichia coli strain CV839-15 chromosome, complete genome	A	(+/-/-/-)
CP017220.1	Escherichia coli strain FAM21845 chromosome, complete genome	A	(+/-/-/-)
CP010229.1	Escherichia coli strain S10 chromosome, complete genome	A	(+/-/-/-)
CP025851.1	Escherichia coli strain 510016 chromosome, complete genome	A	(+/-/-/-)
CP007391.1	Escherichia coli strain ST540, complete genome	A	(+/-/-/-)
CP051222.1	Escherichia coli strain SCZE5 chromosome, complete genome	A	(+/-/-/-)
CP010169.1	Escherichia coli strain H5, complete genome	A	(+/-/-/-)
CP010170.1	Escherichia coli strain H6, complete genome	A	(+/-/-/-)
CP041628.1	Escherichia coli strain PE15 chromosome, complete genome	A	(+/-/-/-)
CP014197.1	Escherichia coli strain MRE600, complete genome	A	(+/-/-/-)
CP025842.1	Escherichia coli strain 720632 chromosome, complete genome	A	(+/-/-/-)
CP030919.1	Escherichia coli strain KL53 chromosome, complete genome	A	(+/-/-/-)
CP007390.1	Escherichia coli strain ST540, complete genome	A	(+/-/-/-)
CP058913.1	Escherichia coli strain Biosolid 42 chromosome, complete genome	A	(+/-/-/-)
CP034787.1	Escherichia coli strain ECCNB20-2 chromosome, complete genome	A	(+/-/-/-)
CP019961.1	Escherichia coli strain HKUOPY1 chromosome, complete genome	A	(+/-/-/-)
CP047662.1	Escherichia coli strain LD93-1 chromosome, complete genome	A	(+/-/-/-)
CP010137.1	Escherichia coli strain D2, complete genome	A	(+/-/-/-)
CP051158.1	Escherichia coli strain 17MR471 chromosome, complete genome	A	(+/-/-/-)
CP007265.1	Escherichia coli strain ST540, complete genome	A	(+/-/-/-)
LR134236.1	Escherichia coli strain NCTC9008 genome assembly, chromosome: 1	A	(+/-/-/-)
AP021893.1	Escherichia coli 2018-06-4CC DNA, complete genome	A	(+/-/-/-)
CP022959.1	Escherichia coli ATCC 8739 chromosome, complete genome	A	(+/-/-/-)
CP000946.1	Escherichia coli ATCC 8739, complete genome	A	(+/-/-/-)
CP040269.1	Escherichia coli strain 1500 chromosome, complete genome	A	(+/-/-/-)
CP041442.1	Escherichia coli strain YPE12 chromosome, complete genome	A	(+/-/-/-)
CP046003.1	Escherichia coli strain 1916D6 chromosome, complete genome	A	(+/-/-/-)
LR134191.1	Escherichia coli strain NCTC5934 genome assembly, chromosome: 1	A	(+/-/-/-)
CP013031.1	Escherichia coli strain H1827/12, complete genome	A	(+/-/-/-)
CP019245.1	Escherichia coli strain Combat13F7 chromosome, complete genome	A	(+/-/-/-)
CP026641.1	Escherichia coli strain FORC_082 chromosome, complete genome	A	(+/-/-/-)
CP019280.1	Escherichia coli strain 13P484A chromosome, complete genome	A	(+/-/-/-)
LR134295.1	Escherichia coli strain NCTC9080 genome assembly, chromosome: 1	A	(+/-/-/-)
CP037910.1	Escherichia coli strain YSP8-1 chromosome, complete genome	A	(+/-/-/-)
CP054224.1	Escherichia coli strain EcPF16 chromosome, complete genome	A	(+/-/-/-)
CP042606.1	Escherichia coli strain NCYU-29-19 chromosome, complete genome	A	(+/-/-/-)
CP045190.1	Escherichia coli strain NT1F31 chromosome, complete genome	A	(+/-/-/-)
CP046006.1	Escherichia coli strain 1919D3 chromosome, complete genome	A	(+/-/-/-)
CP018995.1	Escherichia coli strain Ecol_AZ147 chromosome, complete genome	A	(+/-/-/-)
CP040090.1	Escherichia coli strain FT130 chromosome, complete genome	A	(+/-/-/-)
CP010226.1	Escherichia coli strain S1, complete genome	A	(+/-/-/-)
AP021894.1	Escherichia coli 2018-10-1CC DNA, complete genome	A	(+/-/-/-)
CP023377.1	Escherichia coli strain 127 chromosome, complete genome	A	(+/-/-/-)
CP050173.1	Escherichia coli strain STB20-1 chromosome, complete genome	A	(+/-/-/-)
AP019675.1	Escherichia coli GSH8M-2 DNA, complete genome	A	(+/-/-/-)
AP022245.1	Escherichia coli DNA, complete genome, strain: WP8-S18-CRE-02	A	(+/-/-/-)
CP047658.1	Escherichia coli strain LD39-1 chromosome, complete genome	A	(+/-/-/-)
CP055158.1	Escherichia coli strain SCU-321 chromosome, complete genome	A	(+/-/-/-)
CP032986.1	Escherichia coli strain BE2-5 chromosome, complete genome	A	(+/-/-/-)
CP046009.1	Escherichia coli strain 1919D62 chromosome, complete genome	A	(+/-/-/-)
CP041422.1	Escherichia coli strain STEC409 chromosome, complete genome	A	(+/-/-/-)
CP041452.1	Escherichia coli strain YPE3 chromosome, complete genome	A	(+/-/-/-)
CP041284.1	Escherichia coli strain 54 chromosome, complete genome	A	(+/-/-/-)
LS483303.1	Escherichia coli strain NCTC9967 genome assembly, chromosome: 1	A	(+/-/-/-)
LR134000.1	Escherichia coli strain NCTC9066 genome assembly, chromosome: 1	A	(+/-/-/-)
CP000802.1	Escherichia coli HS, complete genome	A	(+/-/-/-)
CP010228.1	Escherichia coli strain S3, complete genome	A	(+/-/-/-)
CP000819.1	Escherichia coli B str. REL606, complete genome	A	(+/-/-/-)
LT906474.1	Escherichia coli strain NCTC122 genome assembly, chromosome: 1	A	(+/-/-/-)
CP027140.1	Escherichia coli strain AR_0369 chromosome, complete genome	A	(+/-/-/-)
CP059283.1	Escherichia coli strain SY3626_hybrid chromosome, complete genome	A	(+/-/-/-)
CP033096.1	Escherichia coli strain CP53 chromosome, complete genome	A	(+/-/-/-)
CP058355.1	Escherichia coli strain AMSCJX03 chromosome, complete genome	A	(+/-/-/-)
CP020543.1	Escherichia coli C, complete genome	A	(+/-/-/-)
CP029371.1	Escherichia coli strain C chromosome, complete genome	A	(+/-/-/-)
CP027430.1	Escherichia coli strain AS19-RrmA- chromosome, complete genome	A	(+/-/-/-)
CP049353.1	Escherichia coli strain T28R chromosome, complete genome	A	(+/-/-/-)
LR134248.1	Escherichia coli strain NCTC10537 genome assembly, chromosome: 1	A	(+/-/-/-)
CP006636.1	Escherichia coli PCN061, complete genome	A	(+/-/-/-)
CP020058.1	Escherichia coli strain AR_0061, complete genome	A	(+/-/-/-)
CP035312.1	Escherichia coli strain D72 chromosome, complete genome	A	(+/-/-/-)
CP024090.1	Escherichia coli strain WG5 chromosome, complete genome	A	(+/-/-/-)
CP053730.1	Escherichia coli strain CP61_Sichuan chromosome, complete genome	A	(+/-/-/-)
CP001665.1	Escherichia coli 'BL21-Gold(DE3)pLysS AG', complete genome	A	(+/-/-/-)
CP014269.1	Escherichia coli B strain C3029, complete genome	A	(+/-/-/-)
CP047571.1	Escherichia coli strain 2EC1 chromosome, complete genome	A	(+/-/-/-)
CP053600.1	Escherichia coli strain Nico21(DE3) chromosome, complete genome	A	(+/-/-/-)
CP053602.1	Escherichia coli BL21(DE3) chromosome, complete genome	A	(+/-/-/-)
CP001509.3	Escherichia coli BL21(DE3), complete genome	A	(+/-/-/-)
AM946981.2	Escherichia coli BL21(DE3), complete genome	A	(+/-/-/-)
CP010585.1	Escherichia coli strain C41(DE3), complete genome	A	(+/-/-/-)
CP020368.1	Escherichia coli strain BLR(DE3) chromosome, complete genome	A	(+/-/-/-)
CP038180.1	Escherichia coli strain 2 HS-C chromosome, complete genome	A	(+/-/-/-)
CP010163.1	Escherichia coli strain H2, complete genome	A	(+/-/-/-)
CP047231.1	Escherichia coli strain BL21-AI chromosome, complete genome	A	(+/-/-/-)
CP053601.1	Escherichia coli BL21 chromosome, complete genome	A	(+/-/-/-)
CP045977.1	Escherichia coli strain INSC1002 chromosome, complete genome	A	(+/-/-/-)
CP010816.1	Escherichia coli strain BL21 (TaKaRa), complete genome	A	(+/-/-/-)
CP060121.1	Escherichia coli BL21 chromosome, complete genome	A	(+/-/-/-)
CP010129.1	Escherichia coli strain C9, complete genome	A	(+/-/-/-)
CP050040.1	Escherichia coli strain 63-2 chromosome, complete genome	A	(+/-/-/-)
CP011938.1	Escherichia coli strain C43(DE3), complete genome	A	(+/-/-/-)
CP053595.1	Escherichia coli strain T7Express_LysYIq chromosome, complete genome	A	(+/-/-/-)
CP053597.1	Escherichia coli strain T7Express_LysY chromosome, complete genome	A	(+/-/-/-)
CP014268.2	Escherichia coli B strain C2566, complete genome	A	(+/-/-/-)
CP053594.1	Escherichia coli strain T7Express_Crystal chromosome, complete genome	A	(+/-/-/-)
CP053599.1	Escherichia coli strain NEBExpress chromosome, complete genome	A	(+/-/-/-)
CP053592.1	Escherichia coli strain NEBExpress_Iq chromosome, complete genome	A	(+/-/-/-)
CP014642.1	Escherichia coli strain BLK16 chromosome, complete genome	A	(+/-/-/-)
CP014641.1	Escherichia coli strain BLK9, complete genome	A	(+/-/-/-)
AP023205.1	Escherichia coli TUM18781 DNA, complete genome	A	(+/-/-/-)
CP060061.1	Escherichia coli strain G6/7 chromosome, complete genome	A	(+/-/+/-) trpA_gpC-
CP060057.1	Escherichia coli strain G8 chromosome, complete genome	A	(+/-/+/-) trpA_gpC-
CP060083.1	Escherichia coli strain G1/2 chromosome, complete genome	A	(+/-/+/-) trpA_gpC-
CP053284.1	Escherichia coli strain SCU-104 chromosome, complete genome	A	(+/-/+/-) trpA_gpC-
CP042350.1	Escherichia coli strain RM10410 chromosome, complete genome	A	(+/-/+/-) trpA_gpC-
CP038791.1	Escherichia coli strain PF9285 chromosome, complete genome	A	(+/-/+/-) trpA_gpC-
CP029741.1	Escherichia coli strain AR_0085 chromosome, complete genome	A	(+/-/+/-) trpA_gpC-
CP054457.1	Escherichia coli strain SCU-103 chromosome, complete genome	A	(+/-/+/-) trpA_gpC-
CP042892.1	Escherichia coli O10:H32 strain NMBU-W12E19 chromosome, complete genome	A	(+/-/+/-) trpA_gpC-
FN649414.1	Escherichia coli ETEC H10407, complete genome	A	(+/-/+/-) trpA_gpC-
CP007594.1	Escherichia coli strain SEC470, complete genome	A	(+/-/+/-) trpA_gpC-
CP058571.1	Escherichia coli strain EC2 chromosome, complete genome	A	(+/-/+/-) trpA_gpC-
LT601384.1	Escherichia coli isolate NCTC86EC genome assembly, chromosome: I	A	(+/-/+/-) trpA_gpC-
CP026935.2	Escherichia coli strain CFS3292 chromosome, complete genome	A	(+/-/+/-) trpA_gpC-
AP021946.1	Escherichia coli DNA, complete genome, strain: WP2-S18-ESBL-08	A	(+/-/+/-) trpA_gpC-
CP026932.2	Escherichia coli strain CFS3273 chromosome, complete genome	A	(+/-/+/-) trpA_gpC-
CP019778.1	Escherichia coli strain NCTC86 chromosome, complete genome	A	(+/-/+/-) trpA_gpC-
LR217818.1	Escherichia coli strain NCTC86 genome assembly, chromosome: 1	A	(+/-/+/-) trpA_gpC-
CP024127.1	Escherichia coli strain 14EC001 chromosome, complete genome	A	(+/-/+/-) trpA_gpC-
CP042645.1	Escherichia coli strain NCYU-21-79 chromosome, complete genome	A	(+/-/+/-) trpA_gpC-
CP010237.1	Escherichia coli strain S43, complete genome	A	(+/-/+/-) trpA_gpC-
CP021175.1	Escherichia coli strain 5CRE51 chromosome, complete genome	A	(+/-/+/-) trpA_gpC-
CP020514.1	Escherichia coli strain 219 chromosome, complete genome	A	(+/-/+/-) trpA_gpC-
CP011134.1	Escherichia coli VR50, complete genome	A	(+/-/+/-) trpA_gpC-
CP009166.1	Escherichia coli 1303, complete genome	A	(+/-/+/-) trpA_gpC-
CP033158.1	Escherichia coli strain CM IVRI KOL-1 chromosome, complete genome	A	(+/-/+/-) trpA_gpC-
CP024815.1	Escherichia coli strain CREC-629 chromosome, complete genome	A	(+/-/+/-) trpA_gpC-
CP010172.1	Escherichia coli strain H8, complete genome	A	(+/-/+/-) trpA_gpC-
LS992185.1	Escherichia coli isolate Escherichia coli str. 3426 genome assembly, chromosome: 1	A	(+/-/+/-) trpA_gpC-
CP025913.1	Escherichia coli strain 203740 chromosome, complete genome	A	(+/-/+/-) trpA_gpC-
CP025747.1	Escherichia coli strain ML35 chromosome, complete genome	A	(+/-/+/-) trpA_gpC-
CP024256.1	Escherichia coli strain ATCC 43886 chromosome, complete genome	A	(+/-/+/-) trpA_gpC-
CP024239.1	Escherichia coli O15:H11 strain 90-9272 chromosome, complete genome	A	(+/-/+/-) trpA_gpC-
LT883142.1	Escherichia coli isolate 6666666.257727.embl genome assembly, chromosome: IV	A	(+/-/+/-) trpA_gpC-
CP048367.1	Escherichia coli strain 164 chromosome, complete genome	A	(+/-/+/-) trpA_gpC-
CP011061.1	Escherichia coli str. Sanji, complete genome	A	(+/-/+/-) trpA_gpC-
CP048330.1	Escherichia coli strain 10 chromosome, complete genome	A	(+/-/+/-) trpA_gpC-
CP027701.1	Escherichia coli strain 675SK2 chromosome, complete genome	A	(+/-/+/-) trpA_gpC-
CP024257.1	Escherichia coli O25:H16 strain F5505-C1 chromosome, complete genome	A	(+/-/+/-) trpA_gpC-
AP022105.1	Escherichia coli DNA, complete genome, strain: WP5-S17-ESBL-10	A	(+/-/+/-) trpA_gpC-
CP025950.4	Escherichia coli strain SCEC020023 chromosome, complete genome	A	(+/-/+/-) trpA_gpC-
CP024266.1	Escherichia coli O6:H16 strain F6699 chromosome, complete genome	A	(+/-/+/-) trpA_gpC-
CP019071.1	Escherichia coli strain CRE1493 chromosome, complete genome	A	(+/-/+/-) trpA_gpC-
CP025903.1	Escherichia coli strain 300709 chromosome, complete genome	A	(+/-/+/-) trpA_gpC-
CP022664.1	Escherichia coli strain FORC 064 chromosome, complete genome	A	(+/-/+/-) trpA_gpC-
CP024232.1	Escherichia coli O6:H16 strain 2014EL-1346-6 chromosome, complete genome	A	(+/-/+/-) trpA_gpC-
CP026199.1	Escherichia coli strain ECONIH6 chromosome, complete genome	A	(+/-/+/-) trpA_gpC-
CP021736.1	Escherichia coli strain AR_0150, complete genome	A	(+/-/+/-) trpA_gpC-
CP021691.1	Escherichia coli strain AR_0151, complete genome	A	(+/-/+/-) trpA_gpC-
CP041448.1	Escherichia coli strain YPE10 chromosome, complete genome	A	(+/-/+/-) trpA_gpC-
CP050382.1	Escherichia coli strain 52148 chromosome, complete genome	A	(+/-/+/-) trpA_gpC-
CP041392.1	Escherichia coli strain ECOL-18-VL-LA-PA-Ryan-0026 chromosome, complete genome	A	(+/-/+/-) trpA_gpC-
CP024855.1	Escherichia coli strain AR_0011, complete genome	A	(+/-/+/-) trpA_gpC-
CP041955.1	Escherichia coli strain EC2 chromosome, complete genome	A	(+/-/+/-) trpA_gpC-
CP031833.1	Escherichia coli strain 2452 chromosome, complete genome	A	(+/-/+/-) trpA_gpC-
CP048310.1	Escherichia coli strain 32-4 chromosome, complete genome	A	(+/-/+/-) trpA_gpC-
CP053787.1	Escherichia coli isolate J31 chromosome, complete genome	A	(+/-/+/-) trpA_gpC-
LS992166.1	Escherichia coli isolate Escherichia coli str. TO6 genome assembly, chromosome: 1	A	(+/-/+/-) trpA_gpC-
CP043942.1	Escherichia coli strain AR216.2b chromosome, complete genome	A	(+/-/+/-) trpA_gpC-
CP033378.1	Escherichia coli strain L73 chromosome, complete genome	A	(+/-/+/-) trpA_gpC-
CP043227.1	Escherichia coli strain Ec-050 chromosome, complete genome	A	(+/-/+/-) trpA_gpC-
CP029973.1	Escherichia coli strain 51008369SK1 chromosome, complete genome	A	(+/-/+/-) trpA_gpC-
CP058661.1	Escherichia coli strain 005008 chromosome, complete genome	A	(+/-/+/-) trpA_gpC-
CP024228.1	Escherichia coli O25:NM strain 2014EL-1343-2 chromosome, complete genome	A	(+/-/+/-) trpA_gpC-
CP043946.1	Escherichia coli strain AR202.2 chromosome, complete genome	A	(+/-/+/-) trpA_gpC-
AP023219.1	Escherichia coli M505 DNA, complete genome	A	(+/-/+/-) trpA_gpC-
CP060065.1	Escherichia coli strain G5 chromosome, complete genome	A	(+/-/+/-) trpA_gpC-
CP024859.1	Escherichia coli strain AR_0014, complete genome	A	(+/-/+/-) trpA_gpC-
CP013483.1	Escherichia coli strain Y5, complete genome	A	(+/-/+/-) trpA_gpC-
CP024830.1	Escherichia coli strain CREC-532 chromosome, complete genome	A	(+/-/+/-) trpA_gpC-
CP038857.1	Escherichia coli strain PigCaeca_2 chromosome, complete genome	A	(+/-/+/-) trpA_gpC-
CP026580.3	Escherichia coli strain WCHEC005237 chromosome, complete genome	A	(+/-/+/-) trpA_gpC-
CP029115.1	Escherichia coli strain AR435 chromosome, complete genome	A	(+/-/+/-) trpA_gpC-
CP021532.1	Escherichia coli strain AR_0149, complete genome	A	(+/-/+/-) trpA_gpC-
CP013190.1	Escherichia coli strain FORC_031, complete genome	A	(+/-/+/-) trpA_gpC-
AP019189.1	Escherichia coli M217 DNA, complete genome	A	(+/-/+/-) trpA_gpC-
AP023230.1	Escherichia coli YJ4 DNA, complete genome	A	(+/-/+/-) trpA_gpC-
AP023226.1	Escherichia coli YJ3 DNA, complete genome	A	(+/-/+/-) trpA_gpC-
CP010143.1	Escherichia coli strain D4, complete genome	A	(+/-/+/-) trpA_gpC-
CP041749.1	Escherichia coli strain NCCP 15955 chromosome, complete genome	A	(+/-/+/-) trpA_gpC-
CP038453.1	Escherichia coli strain EC-129 chromosome, complete genome	A	(+/-/+/-) trpA_gpC-
CP048371.1	Escherichia coli strain 163 chromosome, complete genome	A	(+/-/+/-) trpA_gpC-
CP010160.1	Escherichia coli strain H1, complete genome	A	(+/-/+/-) trpA_gpC-
CP028166.1	Escherichia coli strain CFSAN064036 chromosome, complete genome	A	(+/-/+/-) trpA_gpC-
LT838200.1	Escherichia coli isolate WI2 isolate genome assembly, chromosome: WI2	A	(+/-/+/-) trpA_gpC-
CP028578.2	Escherichia coli strain WCHEC005784 chromosome, complete genome	A	(+/-/+/-) trpA_gpC-
CP045277.1	Escherichia coli strain LAU-OXA chromosome, complete genome	A	(+/-/+/-) trpA_gpC-
CP021683.1	Escherichia coli strain AR_0162, complete genome	A	(+/-/+/-) trpA_gpC-
LT838196.1	Escherichia coli isolate WI1 isolate genome assembly, chromosome: WI1	A	(+/-/+/-) trpA_gpC-
CP042336.1	Escherichia coli strain GZ04-0086 chromosome, complete genome	A	(+/-/+/-) trpA_gpC-
CP010171.1	Escherichia coli strain H7, complete genome	A	(+/-/+/-) trpA_gpC-
CP026929.2	Escherichia coli strain CFS3246 chromosome, complete genome	A	(+/-/+/-) trpA_gpC-
CP025627.1	Escherichia coli strain SCEC020007 chromosome, complete genome	A	(+/-/+/-) trpA_gpC-
CP055259.1	Escherichia coli strain AH62 chromosome, complete genome	A	(+/-/+/-) trpA_gpC-
CP018115.1	Escherichia coli strain MRSN346638 chromosome, complete genome	A	(+/-/+/-) trpA_gpC-
CP018109.1	Escherichia coli strain MRSN346595 chromosome, complete genome	A	(+/-/+/-) trpA_gpC-
CP036177.1	Escherichia coli strain WCHEC025970 chromosome, complete genome	A	(+/-/+/-) trpA_gpC-
CP018103.1	Escherichia coli strain MRSN352231 chromosome, complete genome	A	(+/-/+/-) trpA_gpC-
CP018121.1	Escherichia coli strain MRSN346355 chromosome, complete genome	A	(+/-/+/-) trpA_gpC-
CP025048.1	Escherichia coli strain SC516 chromosome, complete genome	A	(+/-/+/-) trpA_gpC-
CP018801.1	Escherichia coli strain tolC- chromosome, complete genome	A	(+/-/+/-) trpA_gpC-
CP041627.1	Escherichia coli strain ETEC6 chromosome, complete genome	A	(+/-/+/-) trpA_gpC-
CP030281.1	Escherichia coli strain E308 chromosome, complete genome	A	(+/-/+/-) trpA_gpC-
CP021732.1	Escherichia coli strain AR_0114, complete genome	A	(+/-/+/-) trpA_gpC-
CP022912.1	Escherichia coli O6:H16 strain 2011EL-1370-2 chromosome, complete genome	A	(+/-/+/-) trpA_gpC-
CP033250.1	Escherichia coli strain ECCHD184 chromosome, complete genome	A	(+/-/+/-) trpA_gpC-
CP024275.1	Escherichia coli O6:H16 strain M9682-C1 chromosome, complete genome	A	(+/-/+/-) trpA_gpC-
CP040643.1	Escherichia coli strain BE104 chromosome, complete genome	A	(+/-/+/-) trpA_gpC-
CP047277.1	Escherichia coli strain N18-04097 chromosome, complete genome	A	(+/-/+/-) trpA_gpC-
CP040667.1	Escherichia coli strain S17-1 chromosome, complete genome	A	(+/-/+/-) trpA_gpC-
CP029574.1	Escherichia coli strain DA33133 chromosome, complete genome	A	(+/-/+/-) trpA_gpC-
CP044346.1	Escherichia coli strain P225M chromosome, complete genome	A	(+/-/+/-) trpA_gpC-
CP058302.1	Escherichia coli strain AH65 chromosome, complete genome	A	(+/-/+/-) trpA_gpC-
CP049081.1	Escherichia coli strain p10A chromosome, complete genome	A	(+/-/+/-) trpA_gpC-
CP045457.1	Escherichia coli strain ET12567 chromosome, complete genome	A	(+/-/+/-) trpA_gpC-
CP010371.1	Escherichia coli strain 6409, complete genome	A	(+/-/+/-) trpA_gpC-
LS992171.1	Escherichia coli isolate Escherichia coli str. TO73 genome assembly, chromosome: 1	A	(+/-/+/-) trpA_gpC-
LR134083.1	Escherichia coli strain NCTC12655 genome assembly, chromosome: 1	A	(+/-/+/-) trpA_gpC-
CP029057.1	Escherichia coli strain FORC_081 chromosome, complete genome	A	(+/-/+/-) trpA_gpC-
CP018962.1	Escherichia coli strain Ecol_422 chromosome, complete genome	A	(+/-/+/-) trpA_gpC-
CP021879.1	Escherichia coli strain AR_0137 chromosome, complete genome	A	(+/-/+/-) trpA_gpC-
CP014272.1	Escherichia coli K-12 strain C3026, complete genome	A	(+/-/+/-) trpA_gpC-
CP050044.1	Escherichia coli strain 74-2 chromosome, complete genome	A	(+/-/+/-) trpA_gpC-
LR134240.1	Escherichia coli strain NCTC9107 genome assembly, chromosome: 1	A	(+/-/+/-) trpA_gpC-
CP039298.1	Escherichia coli strain PigCaeca_1 chromosome, complete genome	A	(+/-/+/-) trpA_gpC-
CP044291.1	Escherichia coli strain P43A chromosome, complete genome	A	(+/-/+/-) trpA_gpC-
CP032237.1	Escherichia coli strain ECCWS199 chromosome, complete genome	A	(+/-/+/-) trpA_gpC-
CP023834.1	Escherichia coli strain 4/2-1 chromosome, complete genome	A	(+/-/+/-) trpA_gpC-
CP024260.1	Escherichia coli strain F5656C1 chromosome, complete genome	A	(+/-/+/-) trpA_gpC-
AP022177.1	Escherichia coli DNA, complete genome, strain: WP7-S17-ESBL-04	A	(+/-/+/-) trpA_gpC-
CP042588.1	Escherichia coli strain PK6 chromosome, complete genome	A	(+/-/+/-) trpA_gpC-
CP053736.1	Escherichia coli strain CP8-3_Sichuan chromosome, complete genome	A	(+/-/+/-) trpA_gpC-
CP029180.1	Escherichia coli strain H9Ecoli chromosome, complete genome	A	(+/-/+/-) trpA_gpC-
CP027118.1	Escherichia coli strain 26561 chromosome, complete genome	A	(+/-/+/-) trpA_gpC-
CP017844.1	Escherichia coli strain FMU073332, complete genome	A	(+/-/+/-) trpA_gpC-
CP008801.1	Escherichia coli KLY, complete genome	A	(+/-/+/-) trpA_gpC-
CP023383.1	Escherichia coli strain 1223 chromosome, complete genome	A	(+/-/+/-) trpA_gpC-
AP021892.1	Escherichia coli 2018-01-1CC DNA, complete genome	A	(+/-/+/-) trpA_gpC-
LS483296.1	Escherichia coli strain NCTC9966 genome assembly, chromosome: 1	A	(+/-/+/-) trpA_gpC-
LS483297.1	Escherichia coli strain NCTC11023 genome assembly, chromosome: 1	A	(+/-/+/-) trpA_gpC-
CP029981.1	Escherichia coli strain 99-3165 chromosome, complete genome	A	(+/-/+/-) trpA_gpC-
CP043213.1	Escherichia coli O16:H48 strain CV601gfp chromosome, complete genome	A	(+/-/+/-) trpA_gpC-
CP050031.1	Escherichia coli strain 33-6 chromosome, complete genome	A	(+/-/+/-) trpA_gpC-
CP029239.1	Escherichia coli strain BH212 chromosome, complete genome	A	(+/-/+/-) trpA_gpC-
CP059925.1	Escherichia coli strain 34.1 chromosome, complete genome	A	(+/-/+/-) trpA_gpC-
CP029687.1	Escherichia coli strain E706 chromosome, complete genome	A	(+/-/+/-) trpA_gpC-
CP047594.1	Escherichia coli strain LD27-1 chromosome, complete genome	A	(+/-/+/-) trpA_gpC-
LR134296.1	Escherichia coli strain NCTC9041 genome assembly, chromosome: 1	A	(+/-/+/-) trpA_gpC-
LR134152.1	Escherichia coli strain NCTC9104 genome assembly, chromosome: 1	A	(+/-/+/-) trpA_gpC-
LR134157.1	Escherichia coli strain NCTC11105 genome assembly, chromosome: 1	A	(+/-/+/-) trpA_gpC-
CP019005.1	Escherichia coli strain Ecol_AZ155 chromosome, complete genome	A	(+/-/+/-) trpA_gpC-
CP050036.1	Escherichia coli strain 58-3 chromosome, complete genome	A	(+/-/+/-) trpA_gpC-
CP000948.1	Escherichia coli str. K12 substr. DH10B, complete genome	A	(+/-/+/-) trpA_gpC-
CP034595.1	Escherichia coli strain WCHEC035053S1G0 chromosome, complete genome	A	(+/-/+/-) trpA_gpC-
CP044305.1	Escherichia coli strain C27A chromosome, complete genome	A	(+/-/+/-) trpA_gpC-
CP028702.1	Escherichia coli strain J53 chromosome, complete genome	A	(+/-/+/-) trpA_gpC-
CP042867.1	Escherichia coli strain ATCC BAA-196 chromosome, complete genome	A	(+/-/+/-) trpA_gpC-
CP042865.1	Escherichia coli strain ATCC BAA-196 chromosome, complete genome	A	(+/-/+/-) trpA_gpC-
LR134082.1	Escherichia coli strain NCTC9038 genome assembly, chromosome: 1	A	(+/-/+/-) trpA_gpC-
CP058948.1	Escherichia coli strain SY3626C5 chromosome, complete genome	A	(+/-/+/-) trpA_gpC-
CP059043.1	Escherichia coli strain SY3626C1 chromosome, complete genome	A	(+/-/+/-) trpA_gpC-
CP010445.1	Escherichia coli K-12 strain ER3435, complete genome	A	(+/-/+/-) trpA_gpC-
CP044298.1	Escherichia coli strain P59A chromosome, complete genome	A	(+/-/+/-) trpA_gpC-
CP059723.1	Escherichia coli strain BUCT2930 chromosome, complete genome	A	(+/-/+/-) trpA_gpC-
CP011495.1	Escherichia coli strain NCM3722, complete genome	A	(+/-/+/-) trpA_gpC-
CP023371.1	Escherichia coli strain 1283 chromosome, complete genome	A	(+/-/+/-) trpA_gpC-
CP060073.1	Escherichia coli strain G4/9 chromosome, complete genome	A	(+/-/+/-) trpA_gpC-
CP019213.3	Escherichia coli strain WCHEC050613 chromosome, complete genome	A	(+/-/+/-) trpA_gpC-
CP016404.1	Escherichia coli strain 210221272 chromosome, complete genome	A	(+/-/+/-) trpA_gpC-
CP043199.1	Escherichia coli O16:H48 strain PG20180060 chromosome, complete genome	A	(+/-/+/-) trpA_gpC-
CP053604.1	Escherichia coli strain NEB10-beta chromosome, complete genome	A	(+/-/+/-) trpA_gpC-
CP010231.1	Escherichia coli strain S30, complete genome	A	(+/-/+/-) trpA_gpC-
CP010442.1	Escherichia coli K-12 strain ER3466, complete genome	A	(+/-/+/-) trpA_gpC-
CP014225.1	Escherichia coli str. K-12 substr. MG1655, complete genome	A	(+/-/+/-) trpA_gpC-
CP047461.1	Escherichia coli strain ZF34 chromosome, complete genome	A	(+/-/+/-) trpA_gpC-
CP019259.1	Escherichia coli strain 13C1065T chromosome, complete genome	A	(+/-/+/-) trpA_gpC-
CP047455.1	Escherichia coli strain ZF31 chromosome, complete genome	A	(+/-/+/-) trpA_gpC-
CP044410.1	Escherichia coli strain ecMN1F chromosome, complete genome	A	(+/-/+/-) trpA_gpC-
CP014348.1	Escherichia coli str. K-12 substr. MG1655 strain JW5437-1, complete genome	A	(+/-/+/-) trpA_gpC-
CP043193.1	Escherichia coli O16:H48 strain PG20180063 chromosome, complete genome	A	(+/-/+/-) trpA_gpC-
CP043183.1	Escherichia coli O16:H48 strain PG20180172 chromosome, complete genome	A	(+/-/+/-) trpA_gpC-
CP043191.1	Escherichia coli O16:H48 strain PG20180173 chromosome, complete genome	A	(+/-/+/-) trpA_gpC-
CP043203.1	Escherichia coli O16:H48 strain PG20180058 chromosome, complete genome	A	(+/-/+/-) trpA_gpC-
CP043187.1	Escherichia coli O16:H48 strain PG20180170 chromosome, complete genome	A	(+/-/+/-) trpA_gpC-
CP043195.1	Escherichia coli O16:H48 strain PG20180062 chromosome, complete genome	A	(+/-/+/-) trpA_gpC-
CP043189.1	Escherichia coli O16:H48 strain PG20180175 chromosome, complete genome	A	(+/-/+/-) trpA_gpC-
CP048439.1	Escherichia coli strain NBRC 3301 chromosome, complete genome	A	(+/-/+/-) trpA_gpC-
CP043201.1	Escherichia coli O16:H48 strain PG20180059 chromosome, complete genome	A	(+/-/+/-) trpA_gpC-
CP041110.1	Escherichia coli strain ECCTRSRTH03 chromosome, complete genome	A	(+/-/+/-) trpA_gpC-
CP026361.1	Escherichia coli strain 1A chromosome, complete genome	A	(+/-/+/-) trpA_gpC-
CP026354.1	Escherichia coli strain 3FA chromosome, complete genome	A	(+/-/+/-) trpA_gpC-
CP026355.1	Escherichia coli strain 3A chromosome, complete genome	A	(+/-/+/-) trpA_gpC-
CP026360.1	Escherichia coli strain 1FA chromosome, complete genome	A	(+/-/+/-) trpA_gpC-
CP026344.1	Escherichia coli strain 8FA chromosome, complete genome	A	(+/-/+/-) trpA_gpC-
CP026350.1	Escherichia coli strain 5FA chromosome, complete genome	A	(+/-/+/-) trpA_gpC-
CP026352.1	Escherichia coli strain 4FA chromosome, complete genome	A	(+/-/+/-) trpA_gpC-
CP026353.1	Escherichia coli strain 4A chromosome, complete genome	A	(+/-/+/-) trpA_gpC-
CP026348.1	Escherichia coli strain 6FA chromosome, complete genome	A	(+/-/+/-) trpA_gpC-
CP026359.1	Escherichia coli strain 2_0 chromosome, complete genome	A	(+/-/+/-) trpA_gpC-
CP026351.1	Escherichia coli strain 5A chromosome, complete genome	A	(+/-/+/-) trpA_gpC-
CP026356.1	Escherichia coli strain 2FA chromosome, complete genome	A	(+/-/+/-) trpA_gpC-
CP026357.1	Escherichia coli strain 2F_0 chromosome, complete genome	A	(+/-/+/-) trpA_gpC-
CP026342.1	Escherichia coli strain 9FA chromosome, complete genome	A	(+/-/+/-) trpA_gpC-
CP026346.1	Escherichia coli strain 7FA chromosome, complete genome	A	(+/-/+/-) trpA_gpC-
CP026345.1	Escherichia coli strain 8A chromosome, complete genome	A	(+/-/+/-) trpA_gpC-
CP026343.1	Escherichia coli strain 9A chromosome, complete genome	A	(+/-/+/-) trpA_gpC-
CP026347.1	Escherichia coli strain 7A chromosome, complete genome	A	(+/-/+/-) trpA_gpC-
CP026349.1	Escherichia coli strain 6A chromosome, complete genome	A	(+/-/+/-) trpA_gpC-
CP026358.1	Escherichia coli strain 2A chromosome, complete genome	A	(+/-/+/-) trpA_gpC-
CP059929.1	Escherichia coli strain 162.2 chromosome, complete genome	A	(+/-/+/-) trpA_gpC-
LR134216.1	Escherichia coli strain NCTC10973 genome assembly, chromosome: 1	A	(+/-/+/-) trpA_gpC-
AP009048.1	Escherichia coli str. K-12 substr. W3110 DNA, complete genome	A	(+/-/+/-) trpA_gpC-
CP025268.1	Escherichia coli str. K-12 substr. MG1655 strain K-12 chromosome, complete genome	A	(+/-/+/-) trpA_gpC-
CP006698.1	Synthetic Escherichia coli C321.deltaA, complete sequence	A	(+/-/+/-) trpA_gpC-
CP019629.1	Escherichia coli strain MGY chromosome, complete genome	A	(+/-/+/-) trpA_gpC-
CP012870.1	Escherichia coli strain K-12 substrain MG1655_TMP32XR2, complete genome	A	(+/-/+/-) trpA_gpC-
CP012869.1	Escherichia coli strain K-12 substrain MG1655_TMP32XR1, complete genome	A	(+/-/+/-) trpA_gpC-
CP012868.1	Escherichia coli str. K-12 substr. MG1655, complete genome	A	(+/-/+/-) trpA_gpC-
U00096.3	Escherichia coli str. K-12 substr. MG1655, complete genome	A	(+/-/+/-) trpA_gpC-
CP029238.1	Escherichia coli strain CJ236 chromosome, complete genome	A	(+/-/+/-) trpA_gpC-
CP042843.1	Escherichia coli strain JME67 chromosome, complete genome	A	(+/-/+/-) trpA_gpC-
CP032667.1	Escherichia coli str. K-12 substr. MG1655 chromosome, complete genome	A	(+/-/+/-) trpA_gpC-
CP026028.1	Escherichia coli strain CIT chromosome, complete genome	A	(+/-/+/-) trpA_gpC-
CP046716.1	Escherichia coli strain T16R chromosome, complete genome	A	(+/-/+/-) trpA_gpC-
CP042844.1	Escherichia coli strain JME66 chromosome, complete genome	A	(+/-/+/-) trpA_gpC-
CP032992.1	Escherichia coli strain W5-6 chromosome, complete genome	A	(+/-/+/-) trpA_gpC-
LN832404.1	Escherichia coli K-12 genome assembly EcoliK12AG100, chromosome : I	A	(+/-/+/-) trpA_gpC-
LT615378.1	Escherichia coli isolate 103 genome assembly, chromosome: I	A	(+/-/+/-) trpA_gpC-
LT615377.1	Escherichia coli isolate 106 genome assembly, chromosome: I	A	(+/-/+/-) trpA_gpC-
CP010152.1	Escherichia coli strain D9, complete genome	A	(+/-/+/-) trpA_gpC-
CP009685.1	Escherichia coli str. K-12 substr. MG1655, complete genome	A	(+/-/+/-) trpA_gpC-
CP042845.1	Escherichia coli strain JME65 chromosome, complete genome	A	(+/-/+/-) trpA_gpC-
LR134220.1	Escherichia coli strain NCTC11121 genome assembly, chromosome: 1	A	(+/-/+/-) trpA_gpC-
CP059944.1	Escherichia coli strain 101.3 chromosome, complete genome	A	(+/-/+/-) trpA_gpC-
CP042846.1	Escherichia coli strain JME64 chromosome, complete genome	A	(+/-/+/-) trpA_gpC-
CP011320.1	Escherichia coli strain SQ37, complete genome	A	(+/-/+/-) trpA_gpC-
CP009273.1	Escherichia coli BW25113, complete genome	A	(+/-/+/-) trpA_gpC-
CP001637.1	Escherichia coli DH1, complete genome	A	(+/-/+/-) trpA_gpC-
CP053603.1	Escherichia coli strain Dam/Dcm chromosome, complete genome	A	(+/-/+/-) trpA_gpC-
CP026027.1	Escherichia coli strain LIM chromosome, complete genome	A	(+/-/+/-) trpA_gpC-
CP037857.1	Escherichia coli BW25113 strain AM187 chromosome, complete genome	A	(+/-/+/-) trpA_gpC-
CP011342.2	Escherichia coli K-12 GM4792 Lac+, complete genome	A	(+/-/+/-) trpA_gpC-
CP011343.2	Escherichia coli K-12 GM4792 Lac-, complete genome	A	(+/-/+/-) trpA_gpC-
AP012030.1	Escherichia coli DH1 (ME8569) DNA, complete genome	A	(+/-/+/-) trpA_gpC-
CP010440.1	Escherichia coli K-12 strain ER3476, complete genome	A	(+/-/+/-) trpA_gpC-
AP023235.1	Escherichia coli YJ6 DNA, complete genome	A	(+/-/+/-) trpA_gpC-
CP027105.1	Escherichia coli strain RM14721 chromosome, complete genome	A	(+/-/+/-) trpA_gpC-
CP010438.1	Escherichia coli K-12 strain ER3454, complete genome	A	(+/-/+/-) trpA_gpC-
CP016182.2	Escherichia coli strain EC590 chromosome, complete genome	A	(+/-/+/-) trpA_gpC-
AP021891.1	Escherichia coli 2017.01.04CC DNA, complete genome	A	(+/-/+/-) trpA_gpC-
CP043209.1	Escherichia coli O16:H48 strain PG20180052 chromosome, complete genome	A	(+/-/+/-) trpA_gpC-
CP043205.1	Escherichia coli O16:H48 strain PG20180054 chromosome, complete genome	A	(+/-/+/-) trpA_gpC-
CP043207.1	Escherichia coli O16:H48 strain PG20180053 chromosome, complete genome	A	(+/-/+/-) trpA_gpC-
CP043211.1	Escherichia coli O16:H48 strain PG20180050 chromosome, complete genome	A	(+/-/+/-) trpA_gpC-
CP028703.1	Escherichia coli strain ME8067 chromosome, complete genome	A	(+/-/+/-) trpA_gpC-
CP012125.1	Escherichia coli strain DH1Ec095, complete genome	A	(+/-/+/-) trpA_gpC-
CP012126.1	Escherichia coli strain DH1Ec104, complete genome	A	(+/-/+/-) trpA_gpC-
CP051716.1	Escherichia coli strain SCU-118 chromosome, complete genome	A	(+/-/+/-) trpA_gpC-
CP011321.1	Escherichia coli strain SQ88, complete genome	A	(+/-/+/-) trpA_gpC-
CP010444.1	Escherichia coli K-12 strain ER3475, complete genome	A	(+/-/+/-) trpA_gpC-
CP012127.1	Escherichia coli strain DH1Ec169, complete genome	A	(+/-/+/-) trpA_gpC-
CP010441.1	Escherichia coli K-12 strain ER3445, complete genome	A	(+/-/+/-) trpA_gpC-
CP010443.1	Escherichia coli K-12 strain ER3446, complete genome	A	(+/-/+/-) trpA_gpC-
AP022030.1	Escherichia coli DNA, complete genome, strain: WP3-S18-ESBL-07	A	(+/-/+/-) trpA_gpC-
CP025520.1	Escherichia coli strain DH5alpha chromosome, complete genome	A	(+/-/+/-) trpA_gpC-
CP011324.1	Escherichia coli strain SQ2203, complete genome	A	(+/-/+/-) trpA_gpC-
CP011322.1	Escherichia coli strain SQ110, complete genome	A	(+/-/+/-) trpA_gpC-
CP040663.1	Escherichia coli strain EK2009 chromosome, complete genome	A	(+/-/+/-) trpA_gpC-
CP010439.1	Escherichia coli K-12 strain ER3440, complete genome	A	(+/-/+/-) trpA_gpC-
LR134075.1	Escherichia coli strain NCTC9084 genome assembly, chromosome: 1	A	(+/-/+/-) trpA_gpC-
CP040664.1	Escherichia coli strain KR2009 chromosome, complete genome	A	(+/-/+/-) trpA_gpC-
CP031214.1	Escherichia coli strain C600 chromosome, complete genome	A	(+/-/+/-) trpA_gpC-
CP011323.1	Escherichia coli strain SQ171, complete genome	A	(+/-/+/-) trpA_gpC-
CP016018.1	Escherichia coli strain ER1821R, complete genome	A	(+/-/+/-) trpA_gpC-
CP040927.1	Escherichia coli strain YY76-1 chromosome, complete genome	A	(+/-/+/-) trpA_gpC-
LR134231.1	Escherichia coli strain NCTC9087 genome assembly, chromosome: 1	A	(+/-/+/-) trpA_gpC-
CP043197.1	Escherichia coli O16:H48 strain PG20180061 chromosome, complete genome	A	(+/-/+/-) trpA_gpC-
CP043185.1	Escherichia coli O16:H48 strain PG20180171 chromosome, complete genome	A	(+/-/+/-) trpA_gpC-
CP059288.1	Escherichia coli strain 1506 chromosome, complete genome	A	(+/-/+/-) trpA_gpC-
CP011113.2	Escherichia coli strain RR1, complete genome	A	(+/-/+/-) trpA_gpC-
LM995446.1	Escherichia coli genome assembly EcRV308Chr, chromosome : 1	A	(+/-/+/-) trpA_gpC-
CP053607.1	Escherichia coli strain NEB5-alpha_F'Iq chromosome, complete genome	A	(+/-/+/-) trpA_gpC-
LM993812.1	Escherichia coli genome assembly EcHMS174Chr, chromosome : 1	A	(+/-/+/-) trpA_gpC-
CP017100.1	Escherichia coli strain K-12 NEB 5-alpha chromosome, complete genome	A	(+/-/+/-) trpA_gpC-
CP030240.1	Escherichia coli strain ER1709 chromosome, complete genome	A	(+/-/+/-) trpA_gpC-
CP047127.1	Escherichia coli K-12 chromosome, complete genome	A	(+/-/+/-) trpA_gpC-
CP045741.1	Escherichia coli strain DH5alpha chromosome, complete genome	A	(+/-/+/-) trpA_gpC-
CP013253.1	Escherichia coli strain CQSW20, complete genome	A	(+/-/+/-) trpA_gpC-
CP001396.1	Escherichia coli BW2952, complete genome	A	(+/-/+/-) trpA_gpC-
AP021896.1	Escherichia coli 2018.02.02CC DNA, complete genome	A	(+/-/+/-) trpA_gpC-
LR134227.1	Escherichia coli strain NCTC9102 genome assembly, chromosome: 1	A	(+/-/+/-) trpA_gpC-
CP013952.1	Escherichia coli strain HST04, complete genome	A	(+/-/+/-) trpA_gpC-
CP009644.1	Escherichia coli ER2796, complete genome	A	(+/-/+/-) trpA_gpC-
CP009789.1	Escherichia coli K-12 strain ER3413, complete genome	A	(+/-/+/-) trpA_gpC-
AP021895.1	Escherichia coli 2018-11-3CC DNA, complete genome	A	(+/-/+/-) trpA_gpC-
CP053720.1	Escherichia coli strain CP131_Sichuan chromosome, complete genome	A	(+/-/+/-) trpA_gpC-
CP034953.2	Escherichia coli strain MT102 chromosome, complete genome	A	(+/-/+/-) trpA_gpC-
CP014270.1	Escherichia coli K-12 strain DHB4, complete genome	A	(+/-/+/-) trpA_gpC-
CP034589.1	Escherichia coli strain L37 chromosome, complete genome	A	(+/-/+/-) trpA_gpC-
CP044293.1	Escherichia coli strain P276M chromosome, complete genome	A	(+/-/+/-) trpA_gpC-
CP026026.1	Escherichia coli strain CAR chromosome, complete genome	A	(+/-/+/-) trpA_gpC-
LR134239.1	Escherichia coli strain NCTC9100 genome assembly, chromosome: 1	A	(+/-/+/-) trpA_gpC-
HG738867.1	Escherichia coli str. K-12 substr. MC4100 complete genome	A	(+/-/+/-) trpA_gpC-
CP053605.1	Escherichia coli strain NEB_Turbo chromosome, complete genome	A	(+/-/+/-) trpA_gpC-
CP011124.1	Escherichia coli strain USML2, complete genome	A	(+/-/+/-) trpA_gpC-
CP034784.1	Escherichia coli strain ECZP248 chromosome, complete genome	A	(+/-/+/-) trpA_gpC-
CP026612.1	Escherichia coli strain DTU-1 chromosome, complete genome	A	(+/-/+/-) trpA_gpC-
CP028704.1	Escherichia coli strain VH1 chromosome, complete genome	A	(+/-/+/-) trpA_gpC-
CP029492.1	Escherichia coli strain HS30-1 chromosome, complete genome	A	(+/-/+/-) trpA_gpC-
CP041992.1	Escherichia coli strain Fis2-e4 chromosome, complete genome	A	(+/-/+/-) trpA_gpC-
CP041993.1	Escherichia coli strain Fis2-e3 chromosome, complete genome	A	(+/-/+/-) trpA_gpC-
CP041989.1	Escherichia coli strain FusL08 chromosome, complete genome	A	(+/-/+/-) trpA_gpC-
CP042583.1	Escherichia coli str. K-12 substr. MDS42 strain SynAC chromosome, complete genome	A	(+/-/+/-) trpA_gpC-
CP042184.1	Escherichia coli str. K-12 substr. MDS42 substr. SynC chromosome	A	(+/-/+/-) trpA_gpC-
CP042183.1	Escherichia coli str. K-12 substr. MDS42 substr. SynA chromosome	A	(+/-/+/-) trpA_gpC-
AP012306.1	Escherichia coli str. K-12 substr. MDS42 DNA, complete genome	A	(+/-/+/-) trpA_gpC-
CP041988.1	Escherichia coli strain FIF-Pf chromosome, complete genome	A	(+/-/+/-) trpA_gpC-
CP041991.1	Escherichia coli strain FusReg chromosome, complete genome	A	(+/-/+/-) trpA_gpC-
CP041990.1	Escherichia coli strain FusInv chromosome, complete genome	A	(+/-/+/-) trpA_gpC-

## Sheet: B1
Phylogroup B1
Accession Number	Description	Phylogroup	Quadruplex Genotype
CP027599.1	Escherichia coli strain 97-3250 chromosome, complete genome	B1	(+/-/-/+)
CP027390.1	Escherichia coli strain 2015C-4944 chromosome, complete genome	B1	(+/-/-/+)
CP028126.1	Escherichia coli O26 str. RM10386 chromosome, complete genome	B1	(+/-/-/+)
CP058682.1	Escherichia coli strain MBT-5 chromosome, complete genome	B1	(+/-/-/+)
CP012693.1	Escherichia coli strain FORC_028, complete genome	B1	(+/-/-/+)
AP010953.1	Escherichia coli O26:H11 str. 11368 DNA, complete genome	B1	(+/-/-/+)
CP031922.1	Escherichia coli O26:H11 strain FWSEC0001 chromosome, complete genome	B1	(+/-/-/+)
CP037943.1	Escherichia coli strain CFSAN027343 chromosome, complete genome	B1	(+/-/-/+)
CP027582.1	Escherichia coli strain 2013C-4538 chromosome, complete genome	B1	(+/-/-/+)
AP018808.1	Escherichia coli E2865 DNA, complete genome	B1	(+/-/-/+)
CP027472.1	Escherichia coli strain 2014C-3050 chromosome, complete genome	B1	(+/-/-/+)
CP028116.1	Escherichia coli O26 str. RM8426 chromosome, complete genome	B1	(+/-/-/+)
CP027352.1	Escherichia coli strain 2012C-4606 chromosome, complete genome	B1	(+/-/-/+)
CP027577.1	Escherichia coli strain 2013C-4225 chromosome, complete genome	B1	(+/-/-/+)
CP027387.1	Escherichia coli strain 2014C-3057 chromosome, complete genome	B1	(+/-/-/+)
CP027442.1	Escherichia coli strain 2013C-3252 chromosome, complete genome	B1	(+/-/-/+)
CP028112.1	Escherichia coli O103 str. RM8385 chromosome, complete genome	B1	(+/-/-/+)
CP050498.1	Escherichia coli strain RM13322 chromosome, complete genome	B1	(+/-/-/+)
CP047378.1	Escherichia coli strain CAU16175 chromosome, complete genome	B1	(+/-/-/+)
CP027338.1	Escherichia coli strain 2014C-3051 chromosome, complete genome	B1	(+/-/-/+)
CP037945.1	Escherichia coli strain CFSAN027346 chromosome, complete genome	B1	(+/-/-/+)
CP027555.1	Escherichia coli strain 2013C-3513 chromosome, complete genome	B1	(+/-/-/+)
CP045827.1	Escherichia coli strain AUSMDU00014361 chromosome, complete genome	B1	(+/-/-/+)
CP042982.1	Escherichia coli strain NCCP 14540 chromosome, complete genome	B1	(+/-/-/+)
CP031916.1	Escherichia coli O45:H2 strain FWSEC0003 chromosome, complete genome	B1	(+/-/-/+)
CP027546.1	Escherichia coli strain 2013C-4187 chromosome, complete genome	B1	(+/-/-/+)
CP027219.1	Escherichia coli strain 2015C-3163 chromosome, complete genome	B1	(+/-/-/+)
CP027766.1	Escherichia coli strain 2013C-3342 chromosome, complete genome	B1	(+/-/-/+)
CP027544.1	Escherichia coli strain 2013C-3264 chromosome, complete genome	B1	(+/-/-/+)
AP018796.1	Escherichia coli E2855 DNA, complete genome	B1	(+/-/-/+)
CP021339.1	Escherichia coli strain 95NR1 chromosome, complete genome	B1	(+/-/-/+)
CP014752.1	Escherichia coli strain PSUO103, complete genome	B1	(+/-/-/+)
AP010958.1	Escherichia coli O103:H2 str. 12009 DNA, complete genome	B1	(+/-/-/+)
CP044315.2	Escherichia coli strain SJ7 chromosome, complete genome	B1	(+/-/-/+)
CP027351.1	Escherichia coli strain 2014C-3655 chromosome, complete genome	B1	(+/-/-/+)
CP027388.1	Escherichia coli strain 2011C-4251 chromosome, complete genome	B1	(+/-/-/+)
CP027331.1	Escherichia coli strain 2013C-3277 chromosome, complete genome	B1	(+/-/-/+)
CP037941.1	Escherichia coli strain CFSAN027350 chromosome, complete genome	B1	(+/-/-/+)
CP027552.1	Escherichia coli strain 2015C-4498 chromosome, complete genome	B1	(+/-/-/+)
CP027323.1	Escherichia coli strain 2013C-3033 chromosome, complete genome	B1	(+/-/-/+)
CP010133.1	Escherichia coli strain C11, complete genome	B1	(+/-/-/+)
CP027573.1	Escherichia coli strain 2013C-4081 chromosome, complete genome	B1	(+/-/-/+)
CP027380.1	Escherichia coli strain 2013C-3250 chromosome, complete genome	B1	(+/-/-/+)
CP027435.1	Escherichia coli strain 2014C-3599 chromosome, complete genome	B1	(+/-/-/+)
CP010235.1	Escherichia coli strain S40, complete genome	B1	(+/-/-/+)
CP031910.1	Escherichia coli O121:H19 strain FWSEC0006 chromosome, complete genome	B1	(+/-/-/+)
CP031908.1	Escherichia coli O103:H2 strain FWSEC0007 chromosome, complete genome	B1	(+/-/-/+)
CP022407.1	Escherichia coli O121:H19 strain 16-9255 chromosome, complete genome	B1	(+/-/-/+)
CP028110.1	Escherichia coli O121 str. RM8352 chromosome, complete genome	B1	(+/-/-/+)
CP027317.1	Escherichia coli strain 2015C-3107 chromosome, complete genome	B1	(+/-/-/+)
CP020106.1	Escherichia coli strain 13E0780 chromosome, complete genome	B1	(+/-/-/+)
AP010960.1	Escherichia coli O111:H- str. 11128 DNA, complete genome	B1	(+/-/-/+)
CP027340.1	Escherichia coli strain 2015C-3121 chromosome, complete genome	B1	(+/-/-/+)
CP027307.1	Escherichia coli strain 2015C-3108 chromosome, complete genome	B1	(+/-/-/+)
CP029692.1	Escherichia coli strain SD134209 chromosome, complete genome	B1	(+/-/-/+)
AP018802.1	Escherichia coli E2863 DNA, complete genome	B1	(+/-/-/+)
CP010119.1	Escherichia coli strain C3, complete genome	B1	(+/-/-/+)
CP021335.1	Escherichia coli strain 95JB1 chromosome, complete genome	B1	(+/-/-/+)
CP027454.1	Escherichia coli strain 2014C-4423 chromosome, complete genome	B1	(+/-/-/+)
CP024479.1	Escherichia coli strain 2011C-4315 chromosome, complete genome	B1	(+/-/-/+)
CP010122.1	Escherichia coli strain C5, complete genome	B1	(+/-/-/+)
CP009050.1	Escherichia coli NCCP15648, complete genome	B1	(+/-/-/+)
CP027347.1	Escherichia coli strain 2013C-4361 chromosome, complete genome	B1	(+/-/-/+)
CP042981.1	Escherichia coli strain NCCP 14539 chromosome, complete genome	B1	(+/-/-/+)
CP027221.1	Escherichia coli strain 2015C-3101 chromosome, complete genome	B1	(+/-/-/+)
CP003301.1	Escherichia coli O104:H4 str. 2009EL-2071, complete genome	B1	(+/-/-/+)
CP023531.1	Escherichia coli strain FDAARGOS_401 chromosome, complete genome	B1	(+/-/-/+)
CP044313.1	Escherichia coli strain RM11911 chromosome, complete genome	B1	(+/-/-/+)
CP010240.1	Escherichia coli strain C7, complete genome	B1	(+/-/-/+)
CP027548.1	Escherichia coli strain 2014C-3061 chromosome, complete genome	B1	(+/-/-/+)
CP041002.1	Escherichia coli strain FDAARGOS_772 chromosome, complete genome	B1	(+/-/-/+)
AP019761.1	Escherichia coli O111:H- 110512 DNA, complete genome	B1	(+/-/-/+)
CP011331.1	Escherichia coli O104:H4 str. C227-11, complete genome	B1	(+/-/-/+)
CP015228.1	Escherichia coli strain 09-00049, complete genome	B1	(+/-/-/+)
HF572917.2	Escherichia coli HUSEC2011 complete genome	B1	(+/-/-/+)
CP023535.1	Escherichia coli strain FDAARGOS_403 chromosome, complete genome	B1	(+/-/-/+)
CP027394.1	Escherichia coli O104:H4 strain FDAARGOS_349 chromosome, complete genome	B1	(+/-/-/+)
CP031902.1	Escherichia coli O104:H4 strain FWSEC0009 chromosome, complete genome	B1	(+/-/-/+)
CP003289.1	Escherichia coli O104:H4 str. 2011C-3493, complete genome	B1	(+/-/-/+)
CP027586.1	Escherichia coli strain 2012EL-2448 chromosome, complete genome	B1	(+/-/-/+)
CP027344.1	Escherichia coli strain 2014C-3946 chromosome, complete genome	B1	(+/-/-/+)
CP044312.1	Escherichia coli strain RM13745 chromosome, complete genome	B1	(+/-/-/+)
CP044311.1	Escherichia coli strain RM13752 chromosome, complete genome	B1	(+/-/-/+)
CP022086.2	Escherichia coli O104:H4 strain FDAARGOS_348 chromosome, complete genome	B1	(+/-/-/+)
CP003297.1	Escherichia coli O104:H4 str. 2009EL-2050, complete genome	B1	(+/-/-/+)
CP035751.1	Escherichia coli E110019 chromosome, complete genome	B1	(+/-/-/+)
CP041431.1	Escherichia coli strain STEC316 chromosome, complete genome	B1	(+/-/-/+)
CP016828.1	Escherichia coli strain FORC_043 chromosome, complete genome	B1	(+/-/-/+)
CP028429.1	Escherichia coli strain RM9131 chromosome, complete genome	B1	(+/-/-/+)
CP028432.1	Escherichia coli strain RM9975 chromosome, complete genome	B1	(+/-/-/+)
CP013663.1	Escherichia coli strain GB089, complete genome	B1	(+/-/-/+)
CP028117.1	Escherichia coli O111 str. RM9322 chromosome, complete genome	B1	(+/-/-/+)
CP013185.1	Escherichia coli strain FORC_029, complete genome	B1	(+/-/-/+)
CP023061.1	Escherichia coli strain FORC_069 chromosome, complete genome	B1	(+/-/-/+)
CP053234.1	Escherichia coli strain SCU-106 chromosome, complete genome	B1	(+/-/-/+)
CP027312.1	Escherichia coli strain 2013C-3181 chromosome, complete genome	B1	(+/-/-/+)
CU928145.2	Escherichia coli 55989 chromosome, complete genome	B1	(+/-/-/+)
CP010186.1	Escherichia coli strain M6, complete genome	B1	(+/-/-/+)
CP055256.1	Escherichia coli strain AH25 chromosome, complete genome	B1	(+/-/-/+)
CP010196.1	Escherichia coli strain M9, complete genome	B1	(+/-/-/+)
CP016546.1	Escherichia coli strain O177:H21 chromosome, complete genome	B1	(+/-/-/+)
CP031912.1	Escherichia coli O111:NM strain FWSEC0005 chromosome, complete genome	B1	(+/-/-/+)
CP023165.1	Escherichia coli O22:H8 strain RM10809-3 chromosome, complete genome	B1	(+/-/-/+)
CP024821.1	Escherichia coli strain CREC-591 chromosome, complete genome	B1	(+/-/-/+)
CP025920.1	Escherichia coli strain 103605 chromosome, complete genome	B1	(+/-/-/+)
CP025916.1	Escherichia coli strain 120899 chromosome, complete genome	B1	(+/-/-/+)
CP020092.1	Escherichia coli strain 13E0725 chromosome, complete genome	B1	(+/-/-/+)
CP019953.1	Escherichia coli M8 chromosome, complete genome	B1	(+/-/-/+)
CP025856.1	Escherichia coli strain 504838 chromosome, complete genome	B1	(+/-/-/+)
CP010213.1	Escherichia coli strain M15, complete genome	B1	(+/-/-/+)
CP010219.1	Escherichia coli strain M18, complete genome	B1	(+/-/-/+)
CP010221.1	Escherichia coli strain M19, complete genome	B1	(+/-/-/+)
LR778144.1	Escherichia coli isolate SC368 genome assembly, chromosome: omosome1	B1	(+/-/-/+)
CP041433.1	Escherichia coli strain STEC313 chromosome, complete genome	B1	(+/-/-/+)
CP025910.1	Escherichia coli strain 204446 chromosome, complete genome	B1	(+/-/-/+)
CP044314.1	Escherichia coli strain RM9245 chromosome, complete genome	B1	(+/-/-/+)
CP041429.1	Escherichia coli strain STEC367 chromosome, complete genome	B1	(+/-/-/+)
LR778141.1	Escherichia coli isolate SC407 genome assembly, chromosome: omosome1	B1	(+/-/-/+)
CP023346.1	Escherichia coli strain ETEC-2265 chromosome, complete genome	B1	(+/-/-/+)
CP024278.1	Escherichia coli strain ATCC 43896 chromosome, complete genome	B1	(+/-/-/+)
CP020509.1	Escherichia coli strain 165 chromosome, complete genome	B1	(+/-/-/+)
CP027449.1	Escherichia coli strain 2014C-3097 chromosome, complete genome	B1	(+/-/-/+)
CP024289.1	Escherichia coli O178:H19 strain 2012C-4431 chromosome, complete genome	B1	(+/-/-/+)
CP043478.1	Escherichia coli strain ST130 chromosome, complete genome	B1	(+/-/-/+)
CP027366.1	Escherichia coli strain 89-3156 chromosome, complete genome	B1	(+/-/-/+)
CP051219.1	Escherichia coli strain SFE8 chromosome, complete genome	B1	(+/-/-/+)
CP010134.1	Escherichia coli strain D1, complete genome	B1	(+/-/-/+)
CP025847.1	Escherichia coli strain 602354 chromosome, complete genome	B1	(+/-/-/+)
CP028122.1	Escherichia coli O43 str. RM10042 chromosome, complete genome	B1	(+/-/-/+)
CP025318.1	Escherichia coli strain FORC_042 chromosome, complete genome	B1	(+/-/-/+)
CP028381.1	Escherichia coli strain RM10466 chromosome, complete genome	B1	(+/-/-/+)
CP027342.1	Escherichia coli strain 2014C-4587 chromosome, complete genome	B1	(+/-/-/+)
CP010206.1	Escherichia coli strain M11, complete genome	B1	(+/-/-/+)
LR134080.1	Escherichia coli strain NCTC9082 genome assembly, chromosome: 1	B1	(+/-/-/+)
CP021535.1	Escherichia coli strain AR_0119, complete genome	B1	(+/-/-/+)
CP030939.1	Escherichia coli strain AMSHJX01 chromosome, complete genome	B1	(+/-/-/+)
CP025862.1	Escherichia coli strain 504237 chromosome, complete genome	B1	(+/-/-/+)
CP002970.1	Escherichia coli KO11FL, complete genome	B1	(+/-/-/+)
CP010132.1	Escherichia coli strain C10, complete genome	B1	(+/-/-/+)
CP020048.1	Escherichia coli strain AR_0118, complete genome	B1	(+/-/-/+)
LR130532.1	Escherichia coli isolate ecoli019 genome assembly, chromosome: 0	B1	(+/-/-/+)
LR134222.1	Escherichia coli strain NCTC11129 genome assembly, chromosome: 1	B1	(+/-/-/+)
CP015912.1	Escherichia coli strain 210205630 chromosome, complete genome	B1	(+/-/-/+)
LR778143.1	Escherichia coli isolate SC422 genome assembly, chromosome: omosome1	B1	(+/-/-/+)
CP041678.1	Escherichia coli strain ESBL 15 chromosome, complete genome	B1	(+/-/-/+)
CP027584.1	Escherichia coli strain 00-3076 chromosome, complete genome	B1	(+/-/-/+)
CP015995.1	Escherichia coli strain S51, complete genome	B1	(+/-/-/+)
CP053731.1	Escherichia coli strain CP55_Sichuan chromosome, complete genome	B1	(+/-/-/+)
CP041411.1	Escherichia coli strain STEC719 chromosome, complete genome	B1	(+/-/-/+)
CP025881.1	Escherichia coli strain 503440 chromosome, complete genome	B1	(+/-/-/+)
CP053281.1	Escherichia coli strain SCU-308 chromosome, complete genome	B1	(+/-/-/+)
CP000800.1	Escherichia coli E24377A, complete genome	B1	(+/-/-/+)
CP024243.1	Escherichia coli O128:H27 strain 90-9281 chromosome, complete genome	B1	(+/-/-/+)
CP023349.1	Escherichia coli strain ETEC-2264 chromosome, complete genome	B1	(+/-/-/+)
CP031906.1	Escherichia coli O91:H21 strain FWSEC0008 chromosome, complete genome	B1	(+/-/-/+)
CP021722.1	Escherichia coli strain AR_0128, complete genome	B1	(+/-/-/+)
CP024240.1	Escherichia coli O114:H49 strain 90-9280 chromosome, complete genome	B1	(+/-/-/+)
CP027368.1	Escherichia coli strain 2014C-3307 chromosome, complete genome	B1	(+/-/-/+)
LR778140.1	Escherichia coli isolate SC406 genome assembly, chromosome: omosome1	B1	(+/-/-/+)
CP031898.1	Escherichia coli O113:H21 strain FWSEC0010 chromosome, complete genome	B1	(+/-/-/+)
CP025865.1	Escherichia coli strain 504211 chromosome, complete genome	B1	(+/-/-/+)
CP027310.1	Escherichia coli strain 2014C-4135 chromosome, complete genome	B1	(+/-/-/+)
CP011416.1	Escherichia coli strain CFSAN029787, complete genome	B1	(+/-/-/+)
CP005998.1	Escherichia coli B7A, complete genome	B1	(+/-/-/+)
LR134234.1	Escherichia coli strain NCTC8623 genome assembly, chromosome: 1	B1	(+/-/-/+)
CP019051.1	Escherichia coli strain CRE1540 chromosome, complete genome	B1	(+/-/-/+)
CP020107.1	Escherichia coli strain 13E0767 chromosome, complete genome	B1	(+/-/-/+)
LR134225.1	Escherichia coli strain NCTC9054 genome assembly, chromosome: 1	B1	(+/-/-/+)
CP010180.1	Escherichia coli strain M1, complete genome	B1	(+/-/-/+)
CP010183.1	Escherichia coli strain M3, complete genome	B1	(+/-/-/+)
CP034399.1	Escherichia coli strain CRE1 chromosome, complete genome	B1	(+/-/-/+)
CP041437.1	Escherichia coli strain STEC005 chromosome, complete genome	B1	(+/-/-/+)
CP026939.2	Escherichia coli strain CFS3313 chromosome, complete genome	B1	(+/-/-/+)
CP049979.1	Escherichia coli strain IBS28 chromosome, complete genome	B1	(+/-/-/+)
CP027255.1	Escherichia coli strain EC11 chromosome, complete genome	B1	(+/-/-/+)
CP048290.1	Escherichia coli strain CVM N18EC0432 chromosome, complete genome	B1	(+/-/-/+)
CP034404.1	Escherichia coli strain CRE10 chromosome, complete genome	B1	(+/-/-/+)
CP031134.1	Escherichia coli strain CFSAN064035 chromosome, complete genome	B1	(+/-/-/+)
CP047405.1	Escherichia coli strain MS6193 chromosome, complete genome	B1	(+/-/-/+)
CP025869.1	Escherichia coli strain 503829 chromosome, complete genome	B1	(+/-/-/+)
CP002516.1	Escherichia coli KO11, complete genome	B1	(+/-/-/+)
CP041435.1	Escherichia coli strain STEC309 chromosome, complete genome	B1	(+/-/-/+)
CP054314.1	Escherichia coli strain SCU-483 chromosome, complete genome	B1	(+/-/-/+)
CP022393.1	Escherichia coli strain E62 chromosome, complete genome	B1	(+/-/-/+)
CP032989.1	Escherichia coli strain W2-5 chromosome, complete genome	B1	(+/-/-/+)
CP025892.1	Escherichia coli strain 503025 chromosome, complete genome	B1	(+/-/-/+)
CP012376.1	Escherichia coli strain GE3, complete genome	B1	(+/-/-/+)
CP027373.1	Escherichia coli strain 05-3629 chromosome, complete genome	B1	(+/-/-/+)
CP015244.1	Escherichia coli O91 str. RM7190 chromosome, complete genome	B1	(+/-/-/+)
CP027371.1	Escherichia coli strain 2015C-3905 chromosome, complete genome	B1	(+/-/-/+)
CP050862.1	Escherichia coli strain 8-3-DC15 chromosome, complete genome	B1	(+/-/-/+)
CP002185.1	Escherichia coli W, complete genome	B1	(+/-/-/+)
CP050865.1	Escherichia coli strain 8-3-Ti3 chromosome, complete genome	B1	(+/-/-/+)
CP002967.1	Escherichia coli W, complete genome	B1	(+/-/-/+)
CP032892.1	Escherichia coli strain SCEC020022 chromosome, complete genome	B1	(+/-/-/+)
CP029242.1	Escherichia coli strain ECCRA-119 chromosome, complete genome	B1	(+/-/-/+)
CP018948.1	Escherichia coli strain Ecol_224 chromosome, complete genome	B1	(+/-/-/+)
CP024252.1	Escherichia coli O182:H21 strain D181 chromosome, complete genome	B1	(+/-/-/+)
AP009240.1	Escherichia coli SE11 DNA, complete genome	B1	(+/-/-/+)
CP055251.1	Escherichia coli strain AH01 chromosome, complete genome	B1	(+/-/-/+)
CP019250.1	Escherichia coli strain 13KWH46 chromosome, complete genome	B1	(+/-/-/+)
CP011018.1	Escherichia coli strain CI5, complete genome	B1	(+/-/-/+)
CP046259.1	Escherichia coli strain ECO2947 chromosome, complete genome	B1	(+/-/-/+)
CP023541.1	Escherichia coli O104:H21 str. CFSAN002236 chromosome, complete genome	B1	(+/-/-/+)
CP009106.2	Escherichia coli strain 94-3024, complete genome	B1	(+/-/-/+)
CP048359.1	Escherichia coli strain 53 chromosome, complete genome	B1	(+/-/-/+)
CP059947.1	Escherichia coli strain 268.2 chromosome, complete genome	B1	(+/-/-/+)
CP054940.1	Escherichia coli strain MS6192 chromosome, complete genome	B1	(+/-/-/+)
CP027126.1	Escherichia coli strain AR_0374 chromosome, complete genome	B1	(+/-/-/+)
CP029111.1	Escherichia coli strain AR436 chromosome, complete genome	B1	(+/-/-/+)
CP038859.1	Escherichia coli strain 357900 chromosome, complete genome	B1	(+/-/-/+)
AP021890.1	Escherichia coli 2017.15.01CC DNA, complete genome	B1	(+/-/-/+)
CP049348.1	Escherichia coli strain 3R chromosome, complete genome	B1	(+/-/-/+)
CP016628.1	Escherichia coli strain FORC_041, complete genome	B1	(+/-/-/+)
CP015240.1	Escherichia coli strain 2011C-3911, complete genome	B1	(+/-/-/+)
CP020933.1	Escherichia coli strain HB-Coli0 chromosome, complete genome	B1	(+/-/-/+)
CP018323.1	Escherichia coli strain KSC9 chromosome, complete genome	B1	(+/-/-/+)
CP058308.1	Escherichia coli strain AMSCJX04 chromosome, complete genome	B1	(+/-/-/+)
LR134311.1	Escherichia coli strain NCTC9113 genome assembly, chromosome: 1	B1	(+/-/-/+)
CP012380.1	Escherichia coli strain WAT, complete genome	B1	(+/-/-/+)
CP027462.1	Escherichia coli isolate 07-4299 chromosome, complete genome	B1	(+/-/-/+)
LR130552.1	Escherichia coli strain MS14386 genome assembly, chromosome: 1	B1	(+/-/-/+)
CP010236.1	Escherichia coli strain S42, complete genome	B1	(+/-/-/+)
CP049967.1	Escherichia coli strain ARL09/232 chromosome, complete genome	B1	(+/-/-/+)
CP006584.1	Escherichia coli LY180, complete genome	B1	(+/-/-/+)
CP036202.1	Escherichia coli strain L725 chromosome, complete genome	B1	(+/-/-/+)
CP026085.1	Escherichia coli strain DH5alpha chromosome, complete genome	B1	(+/-/-/+)
LR025096.1	Escherichia coli isolate EC-7215 genome assembly, chromosome: 1	B1	(+/-/-/+)
CP048025.1	Escherichia coli strain GZEC065 chromosome, complete genome	B1	(+/-/-/+)
CP046000.1	Escherichia coli strain 1916D18 chromosome, complete genome	B1	(+/-/-/+)
CP010150.1	Escherichia coli strain D7, complete genome	B1	(+/-/-/+)
CP009104.1	Escherichia coli strain RM9387, complete genome	B1	(+/-/-/+)
CP010200.1	Escherichia coli strain M10, complete genome	B1	(+/-/-/+)
CP025849.1	Escherichia coli strain 600468 chromosome, complete genome	B1	(+/-/-/+)
CP030331.1	Escherichia coli strain AR_452 chromosome, complete genome	B1	(+/-/-/+)
CP010145.1	Escherichia coli strain D5, complete genome	B1	(+/-/-/+)
CP053723.1	Escherichia coli strain CP66-6_Sichuan chromosome, complete genome	B1	(+/-/-/+)
AP022215.1	Escherichia coli DNA, complete genome, strain: WP8-S17-ESBL-05	B1	(+/-/-/+)
CP047576.1	Escherichia coli strain 94EC chromosome, complete genome	B1	(+/-/-/+)
CP010117.1	Escherichia coli strain C2, complete genome	B1	(+/-/-/+)
LR134209.1	Escherichia coli strain NCTC11476 genome assembly, chromosome: 1	B1	(+/-/-/+)
CP037903.1	Escherichia coli strain LHM10-1 chromosome, complete genome	B1	(+/-/-/+)
CP010176.1	Escherichia coli strain H10, complete genome	B1	(+/-/-/+)
CP010191.1	Escherichia coli strain M8, complete genome	B1	(+/-/-/+)
CP010344.1	Escherichia coli ECC-1470, complete genome	B1	(+/-/-/+)
CP050047.1	Escherichia coli strain 90-1 chromosome, complete genome	B1	(+/-/-/+)
AP019856.1	Escherichia coli O8:H8 16F5M1D1 DNA, complete genome	B1	(+/-/-/+)
CP010238.1	Escherichia coli strain S50, complete genome	B1	(+/-/-/+)
LR778149.1	Escherichia coli isolate SC487 genome assembly, chromosome: omosome1	B1	(+/-/-/+)
AP022120.1	Escherichia coli DNA, complete genome, strain: WP5-W18-ESBL-11	B1	(+/-/-/+)
CP019256.1	Escherichia coli strain 13TMH22 chromosome, complete genome	B1	(+/-/-/+)
CP043486.1	Escherichia coli strain SL112 chromosome, complete genome	B1	(+/-/-/+)
CP031105.1	Escherichia coli strain AMSCJX02 chromosome, complete genome	B1	(+/-/-/+)
CP041302.1	Escherichia coli strain MSHS 472 chromosome, complete genome	B1	(+/-/-/+)
CP038138.1	Escherichia coli strain G3X16-2 chromosome, complete genome	B1	(+/-/-/+)
AP022107.1	Escherichia coli DNA, complete genome, strain: WP5-S17-ESBL-11	B1	(+/-/-/+)
CP023359.1	Escherichia coli strain 1943 chromosome, complete genome	B1	(+/-/-/+)
CP034738.1	Escherichia coli strain L65 chromosome, complete genome	B1	(+/-/-/+)
CP047876.1	Escherichia coli strain LD22-1 chromosome, complete genome	B1	(+/-/-/+)
CP047665.1	Escherichia coli strain LD26-1 chromosome, complete genome	B1	(+/-/-/+)
CP048322.1	Escherichia coli strain 64 chromosome, complete genome	B1	(+/-/-/+)
AP021944.1	Escherichia coli DNA, complete genome, strain: WP2-S18-ESBL-07	B1	(+/-/-/+)
CP048326.1	Escherichia coli strain 61 chromosome, complete genome	B1	(+/-/-/+)
AP022036.1	Escherichia coli DNA, complete genome, strain: WP3-S18-ESBL-09	B1	(+/-/-/+)
CP051765.1	Escherichia coli strain SCU-113 chromosome, complete genome	B1	(+/-/-/+)
CP019271.1	Escherichia coli strain 13P460A chromosome, complete genome	B1	(+/-/-/+)
AP021914.1	Escherichia coli DNA, complete genome, strain: WP2-W18-CRE-03	B1	(+/-/-/+)
CP018840.1	Escherichia coli strain KSC64 chromosome, complete genome	B1	(+/-/-/+)
CP052877.1	Escherichia coli strain C21 chromosome, complete genome	B1	(+/-/-/+)
CP051698.1	Escherichia coli strain SCU-152 chromosome, complete genome	B1	(+/-/-/+)
CP041919.1	Escherichia coli strain Ec40743 chromosome, complete genome	B1	(+/-/-/+)
CP043487.1	Escherichia coli strain AQ15 chromosome, complete genome	B1	(+/-/-/+)
LR778151.1	Escherichia coli isolate SC476 genome assembly, chromosome: omosome1	B1	(+/-/-/+)
CP050646.1	Escherichia coli strain PapM-36-2 chromosome, complete genome	B1	(+/-/-/+)
CP010178.1	Escherichia coli strain H15, complete genome	B1	(+/-/-/+)
LR778153.1	Escherichia coli isolate SC480 genome assembly, chromosome: omosome1	B1	(+/-/-/+)
CP019267.1	Escherichia coli strain 13C1079T chromosome, complete genome	B1	(+/-/-/+)
CP010242.1	Escherichia coli strain S56, complete genome	B1	(+/-/-/+)
LR778150.1	Escherichia coli isolate SC492 genome assembly, chromosome: omosome1	B1	(+/-/-/+)
LR134226.1	Escherichia coli strain NCTC9088 genome assembly, chromosome: 1	B1	(+/-/-/+)
CP010177.1	Escherichia coli strain H14, complete genome	B1	(+/-/-/+)
CP042585.1	Escherichia coli strain LD91-1 chromosome, complete genome	B1	(+/-/-/+)
CP010230.1	Escherichia coli strain S21, complete genome	B1	(+/-/-/+)
CP031321.1	Escherichia coli strain Es_ST2350_SE1_NDM_03_2018 chromosome, complete genome	B1	(+/-/-/+)
CP049936.1	Escherichia coli strain JL05 chromosome, complete genome	B1	(+/-/-/+)
LR778148.1	Escherichia coli isolate SC475 genome assembly, chromosome: omosome1	B1	(+/-/-/+)
CP042638.1	Escherichia coli strain NCYU-24-74 chromosome, complete genome	B1	(+/-/-/+)
LR778145.1	Escherichia coli isolate SC423 genome assembly, chromosome: omosome1	B1	(+/-/-/+)
LR782232.1	Escherichia coli isolate SC467 genome assembly, chromosome: omosome1	B1	(+/-/-/+)
CP010148.1	Escherichia coli strain D6, complete genome	B1	(+/-/-/+)
CP024245.1	Escherichia coli O27:H7 strain B4103-1 chromosome, complete genome	B1	(+/-/-/+)
CP049343.1	Escherichia coli strain UMB200201_11 chromosome, complete genome	B1	(+/-/-/+)
CP019560.1	Escherichia coli strain KSC1031 chromosome, complete genome	B1	(+/-/-/+)
CP019558.1	Escherichia coli strain KSC207 chromosome, complete genome	B1	(+/-/-/+)
CP041416.1	Escherichia coli strain STEC711 chromosome, complete genome	B1	(+/-/-/+)
CP048604.1	Escherichia coli strain PapRG-06-3 chromosome, complete genome	B1	(+/-/-/+)
CP054282.1	Escherichia coli strain IDR1900005638-01-02 chromosome, complete genome	B1	(+/-/-/+)
CU928160.2	Escherichia coli IAI1 chromosome, complete genome	B1	(+/-/-/+)
AP022295.1	Escherichia coli DNA, complete genome, strain: BEC1-S17-ESBL-07	B1	(+/-/-/+)
CP024889.1	Escherichia coli strain AR_0019 chromosome, complete genome	B1	(+/-/-/+)
LR134315.1	Escherichia coli strain NCTC9064 genome assembly, chromosome: 1	B1	(+/-/-/+)
CP010167.1	Escherichia coli strain H3, complete genome	B1	(+/-/-/+)
LR782231.1	Escherichia coli isolate SC457 genome assembly, chromosome: omosome1	B1	(+/-/-/+)

## Sheet: B2
Phylogroup B2
Accession Number	Description	Phylogroup	Quadruplex Genotype
CP007799.1	Escherichia coli Nissle 1917, complete genome	B2	(-/+/+/+)
CP018991.1	Escherichia coli strain Ecol_AZ146 chromosome, complete genome	B2	(-/+/+/+)
CP048920.1	Escherichia coli strain SCU-101 chromosome, complete genome	B2	(-/+/+/+)
CP035498.1	Escherichia coli strain 04-00955 chromosome, complete genome	B2	(-/+/+/+)
CP051688.1	Escherichia coli strain SCU-387 chromosome, complete genome	B2	(-/+/+/+)
CP053080.1	Escherichia coli strain HB37 chromosome HB37, complete sequence	B2	(-/+/+/+)
LS992192.1	Escherichia coli isolate Escherichia coli str. TO217 genome assembly, chromosome: 1	B2	(-/+/+/+)
AP022360.1	Escherichia coli E300 DNA, complete genome	B2	(-/+/+/+)
CP049077.1	Escherichia coli strain p11A chromosome, complete genome	B2	(-/+/+/+)
CP015085.1	Escherichia coli O25b:H4 chromosome, complete genome	B2	(-/+/+/+)
CP018970.1	Escherichia coli strain Ecol_542 chromosome, complete genome	B2	(-/+/+/+)
CP049085.1	Escherichia coli strain p4A chromosome, complete genome	B2	(-/+/+/+)
CP023849.1	Escherichia coli strain 4/0 chromosome, complete genome	B2	(-/+/+/+)
CP051263.1	Escherichia coli CFT073 chromosome, complete genome	B2	(-/+/+/+)
AP022362.1	Escherichia coli E302 DNA, complete genome	B2	(-/+/+/+)
AE014075.1	Escherichia coli CFT073, complete genome	B2	(-/+/+/+)
CP018979.1	Escherichia coli strain Ecol_656 chromosome, complete genome	B2	(-/+/+/+)
CP025401.1	Escherichia coli strain MS8345 chromosome, complete genome	B2	(-/+/+/+)
CP031215.1	Escherichia coli strain Es_ST80_L1_NDM_10_2017 chromosome, complete genome	B2	(-/+/+/+)
CP019243.1	Escherichia coli strain Combat2C1 chromosome, complete genome	B2	(-/+/+/+)
CP024720.1	Escherichia coli isolate NQ3 chromosome, complete genome	B2	(-/+/+/+)
CP024717.1	Escherichia coli strain LS4 chromosome, complete genome	B2	(-/+/+/+)
CP054317.1	Escherichia coli strain SCU-479 chromosome, complete genome	B2	(-/+/+/+)
CP036245.1	Escherichia coli strain S65EC chromosome, complete genome	B2	(-/+/+/+)
CP016497.1	Escherichia coli strain UPEC 26-1 chromosome, complete genome	B2	(-/+/+/+)
CP013837.1	Escherichia coli strain JJ1897, complete genome	B2	(-/+/+/+)
CP023853.1	Escherichia coli strain 2/0 chromosome, complete genome	B2	(-/+/+/+)
LR134237.1	Escherichia coli strain NCTC9022 genome assembly, chromosome: 1	B2	(-/+/+/+)
CP016358.1	Escherichia coli strain K-15KW01 chromosome, complete genome	B2	(-/+/+/+)
LR130545.1	Escherichia coli strain B36 genome assembly, chromosome: 1	B2	(-/+/+/+)
CP054236.1	Escherichia coli strain EcPF5 chromosome, complete genome	B2	(-/+/+/+)
CP025328.1	Escherichia coli strain ExPEC XM chromosome, complete genome	B2	(-/+/+/+)
CP023844.1	Escherichia coli strain 4/1-1 chromosome, complete genome	B2	(-/+/+/+)
CP012625.1	Escherichia coli strain SF-468, complete genome	B2	(-/+/+/+)
CP021935.1	Escherichia coli strain AR_0055 chromosome, complete genome	B2	(-/+/+/+)
CP053079.1	Escherichia coli strain K56-43-un chromosome, complete genome	B2	(-/+/+/+)
CP051744.1	Escherichia coli strain SCU-484 chromosome, complete genome	B2	(-/+/+/+)
CP053296.1	Escherichia coli strain M1/5 chromosome, complete genome	B2	(-/+/+/+)
LS992180.1	Escherichia coli isolate Escherichia coli str. TO124 genome assembly, chromosome: 1	B2	(-/+/+/+)
CP031256.1	Escherichia coli strain M16807 chromosome, complete genome	B2	(-/+/+/+)
CP001671.1	Escherichia coli ABU 83972, complete genome	B2	(-/+/+/+)
CP025251.1	Escherichia coli strain BH100 substr. MG2017 chromosome, complete genome	B2	(-/+/+/+)
CP009072.1	Escherichia coli ATCC 25922, complete genome	B2	(-/+/+/+)
CP006784.1	Escherichia coli JJ1886, complete genome	B2	(-/+/+/+)
CP054230.1	Escherichia coli strain EcPF14 chromosome, complete genome	B2	(-/+/+/+)
CP023826.1	Escherichia coli strain 4/4 chromosome, complete genome	B2	(-/+/+/+)
CP013835.1	Escherichia coli strain JJ2434, complete genome	B2	(-/+/+/+)
CP042246.1	Escherichia coli strain PU-1 chromosome, complete genome	B2	(-/+/+/+)
LS992190.1	Escherichia coli isolate Escherichia coli str. TO148 genome assembly, chromosome: 1	B2	(-/+/+/+)
CP053251.2	Escherichia coli strain SCU-204 chromosome, complete genome	B2	(-/+/+/+)
CP014667.1	Escherichia coli strain ECONIH2, complete genome	B2	(-/+/+/+)
LR740758.1	Escherichia coli strain BEN5202 genome assembly, chromosome: APEC5202	B2	(-/+/+/+)
CP025703.1	Escherichia coli BH100N substr. MG2017, complete genome	B2	(-/+/+/+)
HG941718.1	Escherichia coli ST131 strain EC958 chromosome, complete genome	B2	(-/+/+/+)
CP001969.1	Escherichia coli IHE3034, complete genome	B2	(-/+/+/+)
CP032201.1	Escherichia coli strain AR_0086 chromosome, complete genome	B2	(-/+/+/+)
CP013658.1	Escherichia coli strain uk_P46212, complete sequence	B2	(-/+/+/+)
CP019015.1	Escherichia coli strain Ecol_AZ162 chromosome, complete genome	B2	(-/+/+/+)
CP043950.1	Escherichia coli strain ST95-32 chromosome, complete genome	B2	(-/+/+/+)
CP027461.1	Escherichia coli strain 95-3322 chromosome, complete genome	B2	(-/+/+/+)
CP051725.1	Escherichia coli strain SCU-112 chromosome, complete genome	B2	(-/+/+/+)
CP007149.1	Escherichia coli RS218, complete genome	B2	(-/+/+/+)
CP026491.1	Escherichia coli strain HS13-1 chromosome, complete genome	B2	(-/+/+/+)
CP042250.1	Escherichia coli strain BCE049 chromosome, complete genome	B2	(-/+/+/+)
CP000468.1	Escherichia coli APEC O1, complete genome	B2	(-/+/+/+)
CP014316.1	Escherichia coli JJ1887, complete genome	B2	(-/+/+/+)
CP037449.1	Escherichia coli strain ATCC 25922 chromosome, complete genome	B2	(-/+/+/+)
CP041337.1	Escherichia coli strain CCUG 73778 chromosome, complete genome	B2	(-/+/+/+)
CP019777.1	Escherichia coli NU14 chromosome, complete genome	B2	(-/+/+/+)
AP022650.1	Escherichia coli 09-02E DNA, complete genome	B2	(-/+/+/+)
CP021288.1	Escherichia coli strain PA45B chromosome, complete genome	B2	(-/+/+/+)
CP026853.1	Escherichia coli strain MS7163 chromosome, complete genome	B2	(-/+/+/+)
CP013831.1	Escherichia coli strain CD306, complete genome	B2	(-/+/+/+)
CP024650.2	Escherichia coli strain BH100 substr. MG2014 chromosome, complete genome	B2	(-/+/+/+)
AP022171.1	Escherichia coli DNA, complete genome, strain: WP5-S18-ESBL-09	B2	(-/+/+/+)
CP054449.1	Escherichia coli strain SCU-488 chromosome, complete genome	B2	(-/+/+/+)
CP051609.1	Escherichia coli O25b:H4-ST131 strain 2019_APHA chromosome, complete genome	B2	(-/+/+/+)
CP000243.1	Escherichia coli UTI89, complete genome	B2	(-/+/+/+)
CP014495.1	Escherichia coli strain SaT040, complete geome	B2	(-/+/+/+)
LR740776.1	Escherichia coli strain BEN2908 genome assembly, chromosome: APEC2908	B2	(-/+/+/+)
CP035477.1	Escherichia coli strain U13A chromosome, complete genome	B2	(-/+/+/+)
CP035516.1	Escherichia coli strain U14A chromosome, complete genome	B2	(-/+/+/+)
CP012631.1	Escherichia coli strain SF-173, complete genome	B2	(-/+/+/+)
LR134208.1	Escherichia coli strain NCTC10430 genome assembly, chromosome: 1	B2	(-/+/+/+)
CP023388.1	Escherichia coli strain 1105 chromosome, complete genome	B2	(-/+/+/+)
CP035486.1	Escherichia coli strain NissleGFP_pZE21 chromosome, complete genome	B2	(-/+/+/+)
CP022686.1	Escherichia coli Nissle 1917 chromosome, complete genome	B2	(-/+/+/+)
AP021963.1	Escherichia coli DNA, complete genome, strain: WP3-W18-CRE-03	B2	(-/+/+/+)
CP051700.1	Escherichia coli strain SCU-125 chromosome, complete genome	B2	(-/+/+/+)
CP051735.1	Escherichia coli strain SCU-108 chromosome, complete genome	B2	(-/+/+/+)
CP051711.1	Escherichia coli strain SCU-123 chromosome, complete genome	B2	(-/+/+/+)
CP012635.1	Escherichia coli strain SF-088, complete genome	B2	(-/+/+/+)
CP014497.1	Escherichia coli strain ZH193, complete genome	B2	(-/+/+/+)
CP043181.1	Escherichia coli O2:H6 strain PG20180057 chromosome, complete genome	B2	(-/+/+/+)
CP029576.1	Escherichia coli strain DA33135 chromosome, complete genome	B2	(-/+/+/+)
AP022044.1	Escherichia coli DNA, complete genome, strain: WP4-S17-ESBL-03	B2	(-/+/+/+)
CP002211.1	Escherichia coli str. 'clone D i2', complete genome	B2	(-/+/+/+)
CP002212.1	Escherichia coli str. 'clone D i14', complete genome	B2	(-/+/+/+)
CP024886.1	Escherichia coli strain AR_0017 chromosome, complete genome	B2	(-/+/+/+)
CP023357.1	Escherichia coli strain 317 chromosome, complete genome	B2	(-/+/+/+)
CP014522.1	Escherichia coli strain ZH063, complete genome	B2	(-/+/+/+)
CP025716.1	Escherichia coli BH100L substr. MG2017, complete genome	B2	(-/+/+/+)
CU928161.2	Escherichia coli S88 chromosome, complete genome	B2	(-/+/+/+)
LS992168.1	Escherichia coli isolate Escherichia coli str. TO60 genome assembly, chromosome: 1	B2	(-/+/+/+)
CP053231.1	Escherichia coli strain SCU-306 chromosome, complete genome	B2	(-/+/+/+)
AP018784.1	Escherichia coli SK1144, complete genome	B2	(-/+/+/+)
CP016007.1	Escherichia coli strain NGF1, complete genome	B2	(-/+/+/+)
CP054214.1	Escherichia coli strain EcPF40 chromosome, complete genome	B2	(-/+/+/+)
LS999560.1	Escherichia coli isolate EC-TO143 genome assembly, chromosome: 1	B2	(-/+/+/+)
CP054345.1	Escherichia coli strain SCU-176 chromosome, complete genome	B2	(-/+/+/+)
CP028483.1	Escherichia coli strain E41-1 chromosome, complete genome	B2	(-/+/+/+)
CP027534.1	Escherichia coli strain AR_0081 chromosome, complete genome	B2	(-/+/+/+)
CP020545.1	Escherichia coli strain ZJ3920 chromosome, complete genome	B2	(-/+/+/+)
CP028320.1	Escherichia coli O18:H1 strain CFSAN067215 chromosome, complete genome	B2	(-/+/+/+)
CP035476.1	Escherichia coli strain U12A chromosome, complete genome	B2	(-/+/+/+)
AP021998.1	Escherichia coli DNA, complete genome, strain: WP3-W18-ESBL-07	B2	(-/+/+/+)
CP021207.1	Escherichia coli strain strain Z247 chromosome, complete genome	B2	(-/+/+/+)
CP049101.1	Escherichia coli strain EC28 chromosome, complete genome	B2	(-/+/+/+)
CP015159.1	Escherichia coli strain Eco889 chromosome, complete genome	B2	(-/+/+/+)
CP021179.1	Escherichia coli strain 81009 chromosome, complete genome	B2	(-/+/+/+)
CP010876.1	Escherichia coli strain MNCRE44, complete genome	B2	(-/+/+/+)
CP054219.1	Escherichia coli strain EcPF18 chromosome, complete genome	B2	(-/+/+/+)
CP015138.1	Escherichia coli strain Ecol_732, complete genome	B2	(-/+/+/+)
CP051719.1	Escherichia coli strain SCU-116 chromosome, complete genome	B2	(-/+/+/+)
CP015076.1	Escherichia coli strain Ecol_448, complete genome	B2	(-/+/+/+)
CP006830.1	Escherichia coli APEC O18, complete genome	B2	(-/+/+/+)
CP007275.1	Escherichia coli strain NMEC O18, complete genome	B2	(-/+/+/+)
CP054319.1	Escherichia coli strain SCU-390 chromosome, complete genome	B2	(-/+/+/+)
CP059281.1	Escherichia coli strain C9 chromosome, complete genome	B2	(-/+/+/+)
CP059279.1	Escherichia coli strain C7 chromosome, complete genome	B2	(-/+/+/+)
CP019000.1	Escherichia coli strain Ecol_AZ153 chromosome, complete genome	B2	(-/+/+/+)
CP054232.1	Escherichia coli strain EcPF7 chromosome, complete genome	B2	(-/+/+/+)
CP002167.1	Escherichia coli UM146, complete genome	B2	(-/+/+/+)
CP020116.1	Escherichia coli strain AR_0104, complete genome	B2	(-/+/+/+)
CP030337.1	Escherichia coli strain AR_451 chromosome, complete genome	B2	(-/+/+/+)
CP051615.1	Escherichia coli O25b:H4-ST131 strain 2017_APHA chromosome, complete genome	B2	(-/+/+/+)
CP032265.1	Escherichia coli strain AR_0089 chromosome, complete genome	B2	(-/+/+/+)
CP021454.1	Escherichia coli strain H105, complete genome	B2	(-/+/+/+)
CP033762.1	Escherichia coli strain FDAARGOS_536 chromosome, complete genome	B2	(-/+/+/+)
CP015074.2	Escherichia coli strain Ecol_745, complete genome	B2	(-/+/+/+)
AP022064.1	Escherichia coli DNA, complete genome, strain: WP4-W18-ESBL-08	B2	(-/+/+/+)
FM180568.1	Escherichia coli 0127:H6 E2348/69 complete genome, strain E2348/69	B2	(-/+/+/+)
CP054454.1	Escherichia coli strain SCU-487 chromosome, complete genome	B2	(-/+/+/+)
LR134031.1	Escherichia coli strain NCTC11151 genome assembly, chromosome: 1	B2	(-/+/+/+)
CP048304.1	Escherichia coli strain 9 chromosome, complete genome	B2	(-/+/+/+)
CP054328.1	Escherichia coli strain SCU-121 chromosome, complete genome	B2	(-/+/+/+)
AP022032.1	Escherichia coli DNA, complete genome, strain: WP3-S18-ESBL-08	B2	(-/+/+/+)
CP018983.1	Escherichia coli strain Ecol_867 chromosome, complete genome	B2	(-/+/+/+)
CP059840.1	Escherichia coli strain E2348/69 chromosome, complete genome	B2	(-/+/+/+)
CP021689.1	Escherichia coli strain AR_0058, complete genome	B2	(-/+/+/+)
CP030111.1	Escherichia coli strain MCJCHV-1 chromosome, complete genome	B2	(-/+/+/+)
CP000247.1	Escherichia coli 536, complete genome	B2	(-/+/+/+)
CP005930.1	Escherichia coli APEC IMT5155, complete genome	B2	(-/+/+/+)
CP035720.1	Escherichia coli strain U15A chromosome, complete genome	B2	(-/+/+/+)
CP019008.1	Escherichia coli strain Ecol_AZ159 chromosome, complete genome	B2	(-/+/+/+)
CP011915.1	Escherichia coli strain PSUO2, complete genome	B2	(-/+/+/+)
CP019020.1	Escherichia coli strain Ecol_244 chromosome, complete genome	B2	(-/+/+/+)
CP019012.1	Escherichia coli strain Ecol_AZ161 chromosome, complete genome	B2	(-/+/+/+)
CP051714.1	Escherichia coli strain SCU-122 chromosome, complete genome	B2	(-/+/+/+)
CP012633.1	Escherichia coli strain SF-166, complete genome	B2	(-/+/+/+)
CP029420.1	Escherichia coli strain 3385 chromosome, complete genome	B2	(-/+/+/+)
CP022279.1	Escherichia coli strain STEC299 chromosome, complete genome	B2	(-/+/+/+)
CP039404.1	Escherichia coli strain 377323_2f chromosome, complete genome	B2	(-/+/+/+)
CP033092.2	Escherichia coli DSM 30083 = JCM 1649 = ATCC 11775 chromosome, complete genome	B2	(-/+/+/+)
CP054368.1	Escherichia coli strain SCU-115 chromosome, complete genome	B2	(-/+/+/+)
CP018953.1	Escherichia coli strain Ecol_276 chromosome, complete genome	B2	(-/+/+/+)
CP014488.1	Escherichia coli strain G749, complete genome	B2	(-/+/+/+)
CP012379.1	Escherichia coli strain PAR, complete genome	B2	(-/+/+/+)
CP015069.1	Escherichia coli strain Ecol_743, complete genome	B2	(-/+/+/+)
LT827011.1	Escherichia coli O127:H6 isolate EPEC E2348/69 variety 2 genome assembly, chromosome: 1	B2	(-/+/+/+)
CP027550.1	Escherichia coli strain 2015C-4136CT1 chromosome, complete genome	B2	(-/+/+/+)
CP014111.1	Escherichia coli strain FDAARGOS_144 chromosome, complete genome	B2	(-/+/+/+)
CP022730.1	Escherichia coli strain SA186 chromosome, complete genome	B2	(-/+/+/+)
CP027104.1	Escherichia coli strain RM14715 chromosome, complete genome	B2	(-/+/+/+)
AP022351.1	Escherichia coli E138 DNA, complete genome	B2	(-/+/+/+)
CP014492.1	Escherichia coli strain MVAST0167, complete genome	B2	(-/+/+/+)
CP051727.1	Escherichia coli strain SCU-111 chromosome, complete genome	B2	(-/+/+/+)
LT903847.1	Escherichia coli O127:H6 isolate EPEC1 genome assembly, chromosome: 1	B2	(-/+/+/+)
CU651637.1	Escherichia coli LF82 chromosome, complete sequence	B2	(-/+/+/+)
CP048603.1	Escherichia coli strain ChlosBP-23-1 chromosome, complete genome	B2	(-/+/+/+)
CP027103.1	Escherichia coli strain RM14723 chromosome, complete genome	B2	(-/+/+/+)
CP051706.1	Escherichia coli strain SCU-124 chromosome, complete genome	B2	(-/+/+/+)
CP001855.1	Escherichia coli O83:H1 str. NRG 857C, complete genome	B2	(-/+/+/+)
AP009378.1	Escherichia coli SE15 DNA, complete genome	B2	(-/+/+/+)
CP039403.1	Escherichia coli strain 382634_2f chromosome, complete genome	B2	(-/+/+/+)
LR134078.1	Escherichia coli strain NCTC9085 genome assembly, chromosome: 1	B2	(-/+/-/+) ybdG-
CP053245.1	Escherichia coli strain SCU-485 chromosome, complete genome	B2	(-/+/-/+) ybdG-
CP022609.1	Escherichia coli strain ATCC 700415 chromosome, complete genome	B2	B2(-/+/+/-)
CP040456.1	Escherichia coli strain UPEC132 chromosome, complete genome	B2	B2(-/+/+/-)
CP010151.1	Escherichia coli strain D8, complete genome	B2	B2(-/+/+/-)
CP048647.1	Escherichia coli strain GW-AmxH19 chromosome, complete genome	B2	B2(-/+/+/-)
CP019455.1	Escherichia coli strain FHI_NMBU_03 chromosome, complete genome	B2	B2(-/+/+/-)
LR778152.1	Escherichia coli isolate SC477 genome assembly, chromosome: omosome1	B2	B2(-/+/+/-)
LR778142.1	Escherichia coli isolate SC434 genome assembly, chromosome: omosome1	B2	B2(-/+/+/-)
LR778146.1	Escherichia coli isolate SC455 genome assembly, chromosome: omosome1	B2	B2(-/+/+/-)

## Sheet: C
Name	Description	Phylogroup	Sequence List Name
CP031546.1	Escherichia coli strain cq9 chromosome, complete genome	C	(+/-/+/- ) trpA_gpC+
CP010315.1	Escherichia coli strain 789, complete genome	C	(+/-/+/- ) trpA_gpC+
CP024141.1	Escherichia coli strain 14EC029 chromosome, complete genome	C	(+/-/+/- ) trpA_gpC+
CP010140.1	Escherichia coli strain D3, complete genome	C	(+/-/+/- ) trpA_gpC+
CP007442.1	Escherichia coli ACN001, complete genome	C	(+/-/+/- ) trpA_gpC+
CP040886.1	Escherichia coli strain K71-77 chromosome, complete genome	C	(+/-/+/- ) trpA_gpC+
CP025753.1	Escherichia coli strain CV839-06 chromosome, complete genome	C	(+/-/+/- ) trpA_gpC+
CP032426.1	Escherichia coli strain SCEC020001 chromosome, complete genome	C	(+/-/+/- ) trpA_gpC+
CP020520.1	Escherichia coli strain 190 chromosome, complete genome	C	(+/-/+/- ) trpA_gpC+
CP010125.1	Escherichia coli strain C8, complete genome	C	(+/-/+/- ) trpA_gpC+
LT594504.1	Escherichia coli isolate E. coli RL465 genome assembly, chromosome: RL465_chromosome	C	(+/-/+/- ) trpA_gpC+
CP007491.1	Escherichia coli strain ACN002, complete genome	C	(+/-/+/- ) trpA_gpC+
AP023237.1	Escherichia coli F070 DNA, complete genome	C	(+/-/+/- ) trpA_gpC+
CP031653.1	Escherichia coli strain UK_Dog_Liverpool chromosome, complete genome	C	(+/-/+/- ) trpA_gpC+
CP013112.1	Escherichia coli strain YD786, complete genome	C	(+/-/+/- ) trpA_gpC+
AP023224.1	Escherichia coli YJ1 DNA, complete genome	C	(+/-/+/- ) trpA_gpC+
CP026473.1	Escherichia coli strain KBN10P04869 chromosome, complete genome	C	(+/-/+/- ) trpA_gpC+
CP027205.2	Escherichia coli strain WCHEC025943 chromosome, complete genome	C	(+/-/+/- ) trpA_gpC+
CP041031.1	Escherichia coli strain PT109 chromosome, complete genome	C	(+/-/+/- ) trpA_gpC+
CP031231.1	Escherichia coli strain Es_ST410_NW1_NDM_09_2017 chromosome, complete genome	C	(+/-/+/- ) trpA_gpC+
CP004009.1	Escherichia coli APEC O78, complete genome	C	(+/-/+/- ) trpA_gpC+
CP018965.1	Escherichia coli strain Ecol_517 chromosome, complete genome	C	(+/-/+/- ) trpA_gpC+
CP035123.1	Escherichia coli strain EC25 chromosome, complete genome	C	(+/-/+/- ) trpA_gpC+
CP040067.1	Escherichia coli strain A1_181 chromosome, complete genome	C	(+/-/+/- ) trpA_gpC+
CP024801.1	Escherichia coli strain AMA1167 chromosome, complete genome	C	(+/-/+/- ) trpA_gpC+
CP034958.1	Escherichia coli strain SCEC020026 chromosome, complete genome	C	(+/-/+/- ) trpA_gpC+
CP040397.1	Escherichia coli strain BA22372 chromosome, complete genome	C	(+/-/+/- ) trpA_gpC+
LS998785.1	Escherichia coli isolate EC-TO75 genome assembly, chromosome: 1	C	(+/-/+/- ) trpA_gpC+
CP033401.1	Escherichia coli strain WCHEC020031 chromosome, complete genome	C	(+/-/+/- ) trpA_gpC+
LR595691.1	Escherichia coli isolate EcMAD1 genome assembly, chromosome: EcMAD	C	(+/-/+/- ) trpA_gpC+
CP053785.1	Escherichia coli isolate 2-101 chromosome, complete genome	C	(+/-/+/- ) trpA_gpC+
CP048376.1	Escherichia coli strain 38 chromosome, complete genome	C	(+/-/+/- ) trpA_gpC+
CP048344.1	Escherichia coli strain 124 chromosome, complete genome	C	(+/-/+/- ) trpA_gpC+
CP023899.1	Escherichia coli strain FDAARGOS_433 chromosome, complete genome	C	(+/-/+/- ) trpA_gpC+
CP058656.1	Escherichia coli strain WCHEC035125 chromosome, complete genome	C	(+/-/+/- ) trpA_gpC+
CP029122.1	Escherichia coli strain AR434 chromosome, complete genome	C	(+/-/+/- ) trpA_gpC+
CP029369.1	Escherichia coli strain WCHEC035148 chromosome, complete genome	C	(+/-/+/- ) trpA_gpC+
CP042934.2	Escherichia coli 042 chromosome, complete genome	C	(+/-/+/- ) trpA_gpC+
CP058651.1	Escherichia coli strain WCHEC035123 chromosome, complete genome	C	(+/-/+/- ) trpA_gpC+
CP034253.1	Escherichia coli strain IVRI Kol CP4 chromosome, complete genome	C	(+/-/+/- ) trpA_gpC+
CP029108.1	Escherichia coli strain AR437 chromosome, complete genome	C	(+/-/+/- ) trpA_gpC+
CP034966.1	Escherichia coli strain WCHEC020032 chromosome, complete genome	C	(+/-/+/- ) trpA_gpC+
CP035944.1	Escherichia coli strain AR24.2b chromosome, complete genome	C	(+/-/+/- ) trpA_gpC+
CP020055.1	Escherichia coli strain AR_0069, complete genome	C	(+/-/+/- ) trpA_gpC+

## Sheet: D
Phylogroup D
Accession Number	Description	Phylogroup	Quadruplex genotype
AP022069.1	Escherichia coli DNA, complete genome, strain: WP4-W18-ESBL-09	D	(+/+/-/+) arpA_gpE*
CP049196.1	Escherichia coli strain E118 chromosome, complete genome	D	(+/+/-/+) arpA_gpE*
CP029579.1	Escherichia coli strain DA33137 chromosome, complete genome	D	(+/+/-/+) arpA_gpE*
CP047609.1	Escherichia coli strain NMBU_ W06E18 chromosome, complete genome	D	(+/+/-/+) arpA_gpE*
CP027134.1	Escherichia coli strain AR_0372 chromosome, complete genome	D	(+/+/-/+) arpA_gpE*
CP033884.1	Escherichia coli strain 50579417 chromosome, complete genome	D	(+/+/-/+) arpA_gpE*
AP022207.1	Escherichia coli DNA, complete genome, strain: WP7-S18-ESBL-09	D	(+/+/-/+) arpA_gpE*
CP025707.1	Escherichia coli strain YDC107 chromosome, complete genome	D	(+/+/-/+) arpA_gpE*
CP021202.1	Escherichia coli strain Z1002 chromosome, complete genome	D	(+/+/-/+) arpA_gpE*
CP023960.1	Escherichia coli strain FDAARGOS_448 chromosome, complete genome	D	(+/+/-/+) arpA_gpE*
CP049197.1	Escherichia coli strain E597 chromosome, complete genome	D	(+/+/-/+) arpA_gpE*
CP049198.1	Escherichia coli strain E686 chromosome, complete genome	D	(+/+/-/+) arpA_gpE*
CP020516.1	Escherichia coli strain 222 chromosome, complete genome	D	(+/+/-/+) arpA_gpE*
CP020495.1	Escherichia coli strain 103 chromosome, complete genome	D	(+/+/-/+) arpA_gpE*
CP044403.1	Escherichia coli strain NMBU-W10C18 chromosome, complete genome	D	(+/+/-/+) arpA_gpE*
CP032261.1	Escherichia coli strain AR_0067 chromosome, complete genome	D	(+/+/-/+) arpA_gpE*
CP024862.1	Escherichia coli strain AR_0015, complete genome	D	(+/+/-/+) arpA_gpE*
CP028589.2	Escherichia coli strain WCHEC4533 chromosome, complete genome	D	(+/+/-/+) arpA_gpE*
CP023820.1	Escherichia coli strain 7/2 chromosome, complete genome	D	(+/+/-/+) arpA_gpE*
CP032879.1	Escherichia coli strain WCHEC000837 chromosome, complete genome	D	(+/+/-/+) arpA_gpE*
CP024851.1	Escherichia coli strain AR_0006, complete genome	D	(+/+/-/+) arpA_gpE*
CP022229.3	Escherichia coli strain WCHEC96200 chromosome, complete genome	D	(+/+/-/+) arpA_gpE*
CP026723.1	Escherichia coli strain 266917_2 chromosome, complete genome	D	(+/+/-/+) arpA_gpE-
CP038505.1	Escherichia coli strain 28Eco12 chromosome, complete genome	D	(+/+/-/+) arpA_gpE-
CP041359.1	Escherichia coli strain U1 chromosome, complete genome	D	(+/+/-/+) arpA_gpE-
CP040390.1	Escherichia coli strain A1_136 chromosome, complete genome	D	(+/+/-/+) arpA_gpE-
CP042878.1	Escherichia coli strain NMBU_W05E18 chromosome, complete genome	D	(+/+/-/+) arpA_gpE-
CP032145.1	Escherichia coli strain 15.TR.026_OXA chromosome, complete genome	D	(+/+/-/+) arpA_gpE-
AP022003.1	Escherichia coli DNA, complete genome, strain: WP3-W18-ESBL-08	D	(+/+/-/+) arpA_gpE-
AP022287.1	Escherichia coli DNA, complete genome, strain: WP9-S17-ESBL-11	D	(+/+/-/+) arpA_gpE-
CP051749.1	Escherichia coli strain SCU-486 chromosome, complete genome	D	(+/+/-/+) arpA_gpE-
CP040263.1	Escherichia coli strain 631 chromosome, complete genome	D	(+/+/-/+) arpA_gpE-
CP048934.1	Escherichia coli strain 190693 chromosome, complete genome	D	(+/+/-/+) arpA_gpE-
CP023364.1	Escherichia coli strain 144 chromosome, complete genome	D	(+/+/-/+) arpA_gpE-
AP022159.1	Escherichia coli DNA, complete genome, strain: WP5-S18-ESBL-07	D	(+/+/-/+) arpA_gpE-
CP023353.1	Escherichia coli strain 746 chromosome, complete genome	D	(+/+/-/+) arpA_gpE-
LR130562.1	Escherichia coli strain MS14384 genome assembly, chromosome: 1	D	(+/+/-/+) arpA_gpE-
CP028192.1	Escherichia coli strain CFSAN018748 chromosome, complete genome	D	(+/+/-/+) arpA_gpE-
AP022049.1	Escherichia coli DNA, complete genome, strain: WP4-S17-ESBL-08	D	(+/+/-/+) arpA_gpE-
CP018206.1	Escherichia coli strain MRSN346647, complete genome	D	(+/+/-/+) arpA_gpE-
CP051733.1	Escherichia coli strain SCU-109 chromosome, complete genome	D	(+/+/-/+) arpA_gpE-
CP018976.1	Escherichia coli strain Ecol_545 chromosome, complete genome	D	(+/+/-/+) arpA_gpE-
AP022221.1	Escherichia coli DNA, complete genome, strain: WP8-S17-ESBL-08	D	(+/+/-/+) arpA_gpE-
AP022087.1	Escherichia coli DNA, complete genome, strain: WP4-S18-ESBL-07	D	(+/+/-/+) arpA_gpE-
AP021935.1	Escherichia coli DNA, complete genome, strain: WP2-W18-ESBL-10	D	(+/+/-/+) arpA_gpE-
CP010121.1	Escherichia coli strain C4, complete genome	D	(+/+/-/+) arpA_gpE-
CP023386.1	Escherichia coli strain 1190 chromosome, complete genome	D	(+/+/-/+) arpA_gpE-
CP049204.1	Escherichia coli strain PapM-32-1 chromosome, complete genome	D	(+/+/-/+) arpA_gpE-
CP010116.1	Escherichia coli strain C1, complete genome	D	(+/+/-/+) arpA_gpE-
CP015229.1	Escherichia coli strain 06-00048 chromosome, complete genome	D	(+/+/-/-) arpA_gpE-
CP030768.1	Escherichia coli strain 2017C-4173W12 chromosome, complete genome	D	(+/+/-/-) arpA_gpE-
LR134246.1	Escherichia coli strain NCTC9702 genome assembly, chromosome: 1	D	(+/+/-/-) arpA_gpE-
CP023142.1	Escherichia coli strain CFSAN061770 chromosome, complete genome	D	(+/+/-/-) arpA_gpE-
LR134238.1	Escherichia coli strain NCTC9044 genome assembly, chromosome: 1	D	(+/+/-/-) arpA_gpE-
FN554766.1	Escherichia coli 042 complete genome	D	(+/+/-/-) arpA_gpE-
CP032515.1	Escherichia coli strain 118UI chromosome, complete genome	D	(+/+/-/-) arpA_gpE-
AP022173.1	Escherichia coli DNA, complete genome, strain: WP7-S17-ESBL-01	D	(+/+/-/-) arpA_gpE-
CP051738.1	Escherichia coli strain SCU-105 chromosome, complete genome	D	(+/+/-/-) arpA_gpE-
CP053247.1	Escherichia coli strain SCU-482 chromosome, complete genome	D	(+/+/-/-) arpA_gpE-
CP043406.1	Escherichia coli strain NMBU-W13E19 chromosome, complete genome	D	(+/+/-/-) arpA_gpE-
AP022298.1	Escherichia coli DNA, complete genome, strain: BEC1-S17-ESBL-09	D	(+/+/-/-) arpA_gpE-
LR130564.1	Escherichia coli strain MS14387 genome assembly, chromosome: 1	D	(+/+/-/-) arpA_gpE-
CP007394.1	Escherichia coli strain ST2747, complete genome	D	(+/+/-/-) arpA_gpE-
CP051694.1	Escherichia coli strain SCU-313 chromosome, complete genome	D	(+/+/-/-) arpA_gpE-
CP042615.1	Escherichia coli strain NCYU-26-73 chromosome, complete genome	D	(+/+/-/-) arpA_gpE-
CP058574.1	Escherichia coli strain EC1 chromosome, complete genome	D	(+/+/-/-) arpA_gpE-
LR025101.1	Escherichia coli isolate EC-1639 genome assembly, chromosome: 1	D	(+/+/-/-) arpA_gpE-
CP018957.1	Escherichia coli strain Ecol_316 chromosome, complete genome	D	(+/+/-/-) arpA_gpE-
CP007392.1	Escherichia coli strain ST2747, complete genome	D	(+/+/-/-) arpA_gpE-
CP027437.1	Escherichia coli strain 2012C-4221 chromosome, complete genome	D	(+/+/-/-) arpA_gpE-
CP007393.1	Escherichia coli strain ST2747, complete genome	D	(+/+/-/-) arpA_gpE-
CP042599.1	Escherichia coli strain NCYU-29-69 chromosome, complete genome	D	(+/+/-/-) arpA_gpE-
CP006632.1	Escherichia coli PCN033, complete genome	D	(+/+/-/-) arpA_gpE-
AP022222.1	Escherichia coli DNA, complete genome, strain: WP8-S17-ESBL-12	D	(+/+/-/-) arpA_gpE-
LR134221.1	Escherichia coli strain NCTC11113 genome assembly, chromosome: 1	D	(+/+/-/-) arpA_gpE-
CP058223.1	Escherichia coli strain 550 chromosome, complete genome	D	(+/+/-/-) arpA_gpE-
CP051692.1	Escherichia coli strain SCU-318 chromosome, complete genome	D	(+/+/-/-) arpA_gpE-
AP022261.1	Escherichia coli DNA, complete genome, strain: WP8-S18-ESBL-07	D	(+/+/-/-) arpA_gpE-
CP051753.1	Escherichia coli strain SCU-102 chromosome, complete genome	D	(+/+/-/-) arpA_gpE-
CP031609.1	Escherichia coli strain N3 chromosome, complete genome	D	(+/+/-/-) arpA_gpE-
CP054227.1	Escherichia coli strain EcPF15 chromosome, complete genome	D	(+/+/-/-) arpA_gpE-

## Sheet: E
Phylogroup E
Accession Number	Description	Phylogroup	Quadruplex genotype
LR134079.1	Escherichia coli strain NCTC9112 genome assembly, chromosome: 1	E	(+/+/-/+) arpA_gpE+
LR134092.1	Escherichia coli strain NCTC10444 genome assembly, chromosome: 1	E	(+/+/-/+) arpA_gpE+
LR134081.1	Escherichia coli strain NCTC9033 genome assembly, chromosome: 1	E	(+/+/-/+) arpA_gpE+
CP054371.1	Escherichia coli strain SCU-316 chromosome, complete genome	E	(+/+/-/+) arpA_gpE+
CP015831.1	Escherichia coli O157 strain 644-PT8, complete genome	E	(+/+/-/-) arpA_gpE+
CP016625.1	Escherichia coli O157:H7 strain FRIK944, complete genome	E	(+/+/-/-) arpA_gpE+
CP031919.1	Escherichia coli O145:NM strain FWSEC0002 chromosome, complete genome	E	(+/+/-/-) arpA_gpE+
CP015843.2	Escherichia coli O157:H7 strain FRIK2455, complete genome	E	(+/+/-/-) arpA_gpE+
CP015846.1	Escherichia coli O157:H7 strain FRIK2069, complete genome	E	(+/+/-/-) arpA_gpE+
CP015842.1	Escherichia coli O157:H7 strain FRIK2533, complete genome	E	(+/+/-/-) arpA_gpE+
CP038302.1	Escherichia coli O157:H7 strain SS TX 313-1 chromosome, complete genome	E	(+/+/-/-) arpA_gpE+
CP038402.1	Escherichia coli O157:H7 strain BB24-1 chromosome, complete genome	E	(+/+/-/-) arpA_gpE+
CP038328.1	Escherichia coli O157:H7 strain NE 1092-2 chromosome, complete genome	E	(+/+/-/-) arpA_gpE+
CP028607.1	Escherichia coli strain 143 chromosome, complete genome	E	(+/+/-/-) arpA_gpE+
AP018488.1	Escherichia coli O157:H7 pv15-279 DNA, complete genome	E	(+/+/-/-) arpA_gpE+
CP038309.1	Escherichia coli O157:H7 strain Show KS 470-1 chromosome, complete genome	E	(+/+/-/-) arpA_gpE+
CP038372.1	Escherichia coli O157:H7 strain F6294 chromosome, complete genome	E	(+/+/-/-) arpA_gpE+
CP038290.1	Escherichia coli O157:H7 strain TX 265-1 chromosome, complete genome	E	(+/+/-/-) arpA_gpE+
CP006027.1	Escherichia coli O145:H28 str. RM13514, complete genome	E	(+/+/-/-) arpA_gpE+
CP007136.1	Escherichia coli O145:H28 str. RM12581, complete genome	E	(+/+/-/-) arpA_gpE+
CP032808.1	Escherichia coli strain ERL04-3476 chromosome, complete genome	E	(+/+/-/-) arpA_gpE+
CP038425.1	Escherichia coli O157:H7 strain 2571 chromosome, complete genome	E	(+/+/-/-) arpA_gpE+
CP001164.1	Escherichia coli O157:H7 str. EC4115, complete genome	E	(+/+/-/-) arpA_gpE+
CP038383.1	Escherichia coli O157:H7 strain DEC5E chromosome, complete genome	E	(+/+/-/-) arpA_gpE+
CP038351.1	Escherichia coli O157:H7 strain F8798 chromosome, complete genome	E	(+/+/-/-) arpA_gpE+
CP033605.1	Escherichia coli O157:H7 strain TR01 chromosome, complete genome	E	(+/+/-/-) arpA_gpE+
CP015853.1	Escherichia coli strain ATCC 43889 chromosome, complete genome	E	(+/+/-/-) arpA_gpE+
CP038346.1	Escherichia coli O157:H7 strain G5295 chromosome, complete genome	E	(+/+/-/-) arpA_gpE+
CP015020.1	Escherichia coli strain 28RC1 chromosome, complete genome	E	(+/+/-/-) arpA_gpE+
CP028592.1	Escherichia coli strain 150 chromosome, complete genome	E	(+/+/-/-) arpA_gpE+
CP044145.1	Escherichia coli O157 strain AR-0428 chromosome, complete genome	E	(+/+/-/-) arpA_gpE+
CP034384.1	Escherichia coli O157:H7 strain FRIK804 chromosome, complete genome	E	(+/+/-/-) arpA_gpE+
CP032803.1	Escherichia coli strain ERL05-1306 chromosome, complete genome	E	(+/+/-/-) arpA_gpE+
CP045975.1	Escherichia coli strain AUSMDU00002545 chromosome, complete genome	E	(+/+/-/-) arpA_gpE+
CP038419.1	Escherichia coli O157:H7 strain 2-6-2 chromosome, complete genome	E	(+/+/-/-) arpA_gpE+
CP022050.2	Escherichia coli O157 strain FDAARGOS_293 chromosome, complete genome	E	(+/+/-/-) arpA_gpE+
CP008957.1	Escherichia coli O157:H7 str. EDL933, complete genome	E	(+/+/-/-) arpA_gpE+
CP032795.1	Escherichia coli strain ERL06-2503 chromosome, complete genome	E	(+/+/-/-) arpA_gpE+
CP038300.1	Escherichia coli O157:H7 strain SS TX 754-1 chromosome, complete genome	E	(+/+/-/-) arpA_gpE+
CP038284.1	Escherichia coli O157:H7 strain YB14-1 chromosome, complete genome	E	(+/+/-/-) arpA_gpE+
CP038357.1	Escherichia coli O157:H7 strain F7508 chromosome, complete genome	E	(+/+/-/-) arpA_gpE+
CP034806.1	Escherichia coli strain 2010C-3347 chromosome, complete genome	E	(+/+/-/-) arpA_gpE+
CP038414.1	Escherichia coli O157:H7 strain 17B6-2 chromosome, complete genome	E	(+/+/-/-) arpA_gpE+
CP040305.1	Escherichia coli strain HB6 chromosome, complete genome	E	(+/+/-/-) arpA_gpE+
CP044148.1	Escherichia coli O157 strain AR-0427 chromosome, complete genome	E	(+/+/-/-) arpA_gpE+
CP038369.1	Escherichia coli O157:H7 strain F6321 chromosome, complete genome	E	(+/+/-/-) arpA_gpE+
CP034808.1	Escherichia coli strain 08-3914 chromosome, complete genome	E	(+/+/-/-) arpA_gpE+
CP001368.1	Escherichia coli O157:H7 str. TW14359, complete genome	E	(+/+/-/-) arpA_gpE+
CP017669.1	Escherichia coli strain PA20, complete genome	E	(+/+/-/-) arpA_gpE+
CP008805.1	Escherichia coli O157:H7 str. SS17, complete genome	E	(+/+/-/-) arpA_gpE+
CP038376.1	Escherichia coli O157:H7 strain F1273 chromosome, complete genome	E	(+/+/-/-) arpA_gpE+
CP038355.1	Escherichia coli O157:H7 str. F8092B chromosome, complete genome	E	(+/+/-/-) arpA_gpE+
CP038363.1	Escherichia coli O157:H7 strain F7349 chromosome, complete genome	E	(+/+/-/-) arpA_gpE+
CP032801.1	Escherichia coli strain ERL06-2442 chromosome, complete genome	E	(+/+/-/-) arpA_gpE+
CP040107.1	Escherichia coli O157:H7 strain MB9-1 chromosome	E	(+/+/-/-) arpA_gpE+
CP018252.1	Escherichia coli strain 9000, complete genome	E	(+/+/-/-) arpA_gpE+
CP038366.1	Escherichia coli O157:H7 strain F6667 chromosome, complete genome	E	(+/+/-/-) arpA_gpE+
CP018245.1	Escherichia coli strain 472, complete genome	E	(+/+/-/-) arpA_gpE+
CP038324.1	Escherichia coli O157:H7 strain NE 1169-1 chromosome, complete genome	E	(+/+/-/-) arpA_gpE+
CP038321.1	Escherichia coli O157:H7 strain NE1127 chromosome, complete genome	E	(+/+/-/-) arpA_gpE+
CP018237.1	Escherichia coli strain 155, complete genome	E	(+/+/-/-) arpA_gpE+
CP038282.1	Escherichia coli O157:H7 strain F8492 chromosome, complete genome	E	(+/+/-/-) arpA_gpE+
CP038336.1	Escherichia coli O157:H7 strain LSU61 chromosome, complete genome	E	(+/+/-/-) arpA_gpE+
CP046527.1	Escherichia coli strain RM19259 chromosome, complete genome	E	(+/+/-/-) arpA_gpE+
CP015832.1	Escherichia coli O157 strain 180-PT54, complete genome	E	(+/+/-/-) arpA_gpE+
CP028683.1	Escherichia coli strain 112 chromosome, complete genome	E	(+/+/-/-) arpA_gpE+
CP028685.1	Escherichia coli strain 111 chromosome, complete genome	E	(+/+/-/-) arpA_gpE+
CP039834.1	Escherichia coli O157:H7 strain MB41-1 chromosome, complete genome	E	(+/+/-/-) arpA_gpE+
CP015023.1	Escherichia coli strain SRCC 1675 chromosome, complete genome	E	(+/+/-/-) arpA_gpE+
CP028603.1	Escherichia coli strain 144 chromosome, complete genome	E	(+/+/-/-) arpA_gpE+
CP038333.1	Escherichia coli O157:H7 strain N8B7-2 chromosome, complete genome	E	(+/+/-/-) arpA_gpE+
CP032797.1	Escherichia coli strain ERL06-2497 chromosome, complete genome	E	(+/+/-/-) arpA_gpE+
CP032789.1	Escherichia coli strain NZRM4169 chromosome, complete genome	E	(+/+/-/-) arpA_gpE+
CP038292.1	Escherichia coli O157:H7 strain TB21-1 chromosome, complete genome	E	(+/+/-/-) arpA_gpE+
BA000007.3	Escherichia coli O157:H7 str. Sakai DNA, complete genome	E	(+/+/-/-) arpA_gpE+
CP044140.1	Escherichia coli O157 strain AR-0430 chromosome, complete genome	E	(+/+/-/-) arpA_gpE+
CP034803.1	Escherichia coli strain 2009C-3554 chromosome, complete genome	E	(+/+/-/-) arpA_gpE+
CP038342.1	Escherichia coli O157:H7 strain H2495 chromosome, complete genome	E	(+/+/-/-) arpA_gpE+
CP040307.1	Escherichia coli strain F1 E4 chromosome, complete genome	E	(+/+/-/-) arpA_gpE+
CP038423.1	Escherichia coli O157:H7 strain 7409 chromosome, complete genome	E	(+/+/-/-) arpA_gpE+
CP044143.1	Escherichia coli O157 strain AR-0429 chromosome, complete genome	E	(+/+/-/-) arpA_gpE+
CP038305.1	Escherichia coli O157:H7 strain SS NE 1040-1 chromosome, complete genome	E	(+/+/-/-) arpA_gpE+
CP010304.1	Escherichia coli O157:H7 str. SS52, complete genome	E	(+/+/-/-) arpA_gpE+
CP038412.1	Escherichia coli O157:H7 strain 493/89 chromosome, complete genome	E	(+/+/-/-) arpA_gpE+
CP016755.1	Escherichia coli strain FORC_044 chromosome, complete genome	E	(+/+/-/-) arpA_gpE+
CP035545.1	Escherichia coli strain FSIS11705876 chromosome, complete genome	E	(+/+/-/-) arpA_gpE+
CP034799.1	Escherichia coli strain 2009C-4687 chromosome, complete genome	E	(+/+/-/-) arpA_gpE+
CP034801.1	Escherichia coli strain 2010C-3142 chromosome, complete genome	E	(+/+/-/-) arpA_gpE+
CP038353.1	Escherichia coli O157:H7 strain F8797 chromosome, complete genome	E	(+/+/-/-) arpA_gpE+
CP014314.1	Escherichia coli O157:H7 strain JEONG-1266, complete genome	E	(+/+/-/-) arpA_gpE+
CP038339.1	Escherichia coli O157:H7 strain H6437 chromosome, complete genome	E	(+/+/-/-) arpA_gpE+
CP038428.1	Escherichia coli O157:H7 strain 611 chromosome, complete genome	E	(+/+/-/-) arpA_gpE+
CP041747.1	Escherichia coli strain NCCP 15739 chromosome, complete genome	E	(+/+/-/-) arpA_gpE+
CP040572.1	Escherichia coli O157:H7 strain ECP17-46 chromosome, complete genome	E	(+/+/-/-) arpA_gpE+
CP038416.1	Escherichia coli O157:H7 strain 3-5-1 chromosome, complete genome	E	(+/+/-/-) arpA_gpE+
CP018241.1	Escherichia coli strain 319, complete genome	E	(+/+/-/-) arpA_gpE+
CP018239.1	Escherichia coli strain 272 chromosome, complete genome	E	(+/+/-/-) arpA_gpE+
CP038380.1	Escherichia coli O157:H7 strain E32511 chromosome, complete genome	E	(+/+/-/-) arpA_gpE+
CP027763.1	Escherichia coli strain 2015C-3125 chromosome, complete genome	E	(+/+/-/-) arpA_gpE+
CP038408.1	Escherichia coli O157:H7 strain 86-24 chromosome, complete genome	E	(+/+/-/-) arpA_gpE+
CP017249.1	Escherichia coli strain NADC 5570/86-24/6565 chromosome, complete genome	E	(+/+/-/-) arpA_gpE+
CP017251.1	Escherichia coli strain NADC 5570/86-24/6564, complete sequence	E	(+/+/-/-) arpA_gpE+
CP028693.1	Escherichia coli strain 108 chromosome, complete genome	E	(+/+/-/-) arpA_gpE+
CP040314.1	Escherichia coli strain MA11 chromosome, complete genome	E	(+/+/-/-) arpA_gpE+
CP038313.1	Escherichia coli O157:H7 strain OK1 chromosome, complete genome	E	(+/+/-/-) arpA_gpE+
CP028700.1	Escherichia coli strain 105 chromosome, complete genome	E	(+/+/-/-) arpA_gpE+
CP038405.1	Escherichia coli O157:H7 strain ATCC 35150 chromosome, complete genome	E	(+/+/-/-) arpA_gpE+
CP028652.1	Escherichia coli strain 123 chromosome, complete genome	E	(+/+/-/-) arpA_gpE+
CP038421.1	Escherichia coli O157:H7 strain 7636 chromosome, complete genome	E	(+/+/-/-) arpA_gpE+
CP040570.1	Escherichia coli O157:H7 strain ECP17-1298 chromosome, complete genome	E	(+/+/-/-) arpA_gpE+
CP028650.1	Escherichia coli strain 124 chromosome, complete genome	E	(+/+/-/-) arpA_gpE+
CP038287.1	Escherichia coli O157:H7 strain TX 376-2 chromosome, complete genome	E	(+/+/-/-) arpA_gpE+
CP028629.1	Escherichia coli strain 136 chromosome, complete genome	E	(+/+/-/-) arpA_gpE+
CP028617.1	Escherichia coli strain 140 chromosome, complete genome	E	(+/+/-/-) arpA_gpE+
CP028668.1	Escherichia coli strain 117 chromosome, complete genome	E	(+/+/-/-) arpA_gpE+
CP028659.1	Escherichia coli strain 120 chromosome, complete genome	E	(+/+/-/-) arpA_gpE+
CP028623.1	Escherichia coli strain 138 chromosome, complete genome	E	(+/+/-/-) arpA_gpE+
CP028656.1	Escherichia coli strain 121 chromosome, complete genome	E	(+/+/-/-) arpA_gpE+
CP028626.1	Escherichia coli strain 137 chromosome, complete genome	E	(+/+/-/-) arpA_gpE+
CP028614.1	Escherichia coli strain 141 chromosome, complete genome	E	(+/+/-/-) arpA_gpE+
CP038374.1	Escherichia coli O157:H7 strain F3113 chromosome, complete genome	E	(+/+/-/-) arpA_gpE+
CP028654.1	Escherichia coli strain 122 chromosome, complete genome	E	(+/+/-/-) arpA_gpE+
CP028647.1	Escherichia coli strain 130 chromosome, complete genome	E	(+/+/-/-) arpA_gpE+
CP028644.1	Escherichia coli strain 131 chromosome, complete genome	E	(+/+/-/-) arpA_gpE+
CP028671.1	Escherichia coli strain 116 chromosome, complete genome	E	(+/+/-/-) arpA_gpE+
CP028632.1	Escherichia coli strain 135 chromosome, complete genome	E	(+/+/-/-) arpA_gpE+
CP028641.1	Escherichia coli strain 132 chromosome, complete genome	E	(+/+/-/-) arpA_gpE+
CP028635.1	Escherichia coli strain 134 chromosome, complete genome	E	(+/+/-/-) arpA_gpE+
CP028677.1	Escherichia coli strain 114 chromosome, complete genome	E	(+/+/-/-) arpA_gpE+
CP028638.1	Escherichia coli strain 133 chromosome, complete genome	E	(+/+/-/-) arpA_gpE+
CP028620.1	Escherichia coli strain 139 chromosome, complete genome	E	(+/+/-/-) arpA_gpE+
CP028665.1	Escherichia coli strain 118 chromosome, complete genome	E	(+/+/-/-) arpA_gpE+
CP028662.1	Escherichia coli strain 119 chromosome, complete genome	E	(+/+/-/-) arpA_gpE+
CP038319.1	Escherichia coli O157:H7 strain NE122 chromosome, complete genome	E	(+/+/-/-) arpA_gpE+
CP035366.1	Escherichia coli O157:H7 strain C1-057 chromosome, complete genome	E	(+/+/-/-) arpA_gpE+
CP028680.1	Escherichia coli strain 113 chromosome, complete genome	E	(+/+/-/-) arpA_gpE+
CP034794.1	Escherichia coli strain 06-3462 chromosome, complete genome	E	(+/+/-/-) arpA_gpE+
CP040316.1	Escherichia coli strain CV261 chromosome, complete genome	E	(+/+/-/-) arpA_gpE+
CP043539.1	Escherichia coli O157 strain Al Ain chromosome, complete genome	E	(+/+/-/-) arpA_gpE+
CP028695.1	Escherichia coli strain 107 chromosome, complete genome	E	(+/+/-/-) arpA_gpE+
CP028690.1	Escherichia coli strain 109 chromosome, complete genome	E	(+/+/-/-) arpA_gpE+
CP028687.1	Escherichia coli strain 110 chromosome, complete genome	E	(+/+/-/-) arpA_gpE+
CP028698.1	Escherichia coli strain 106 chromosome, complete genome	E	(+/+/-/-) arpA_gpE+
CP017440.1	Escherichia coli O157:H7 strain 3384 chromosome, complete genome	E	(+/+/-/-) arpA_gpE+
CP017444.1	Escherichia coli O157:H7 strain 8368 chromosome, complete genome	E	(+/+/-/-) arpA_gpE+
CP039837.1	Escherichia coli O157:H7 strain USDA5905 chromosome, complete genome	E	(+/+/-/-) arpA_gpE+
CP015241.1	Escherichia coli strain 2013C-4465 chromosome, complete genome	E	(+/+/-/-) arpA_gpE+
CP018250.1	Escherichia coli strain 10671 chromosome, complete genome	E	(+/+/-/-) arpA_gpE+
CP034797.1	Escherichia coli strain 08-3918 chromosome, complete genome	E	(+/+/-/-) arpA_gpE+
CP028609.1	Escherichia coli strain 142 chromosome, complete genome	E	(+/+/-/-) arpA_gpE+
CP032811.1	Escherichia coli strain ERL03-1416 chromosome, complete genome	E	(+/+/-/-) arpA_gpE+
CP028600.1	Escherichia coli strain 147 chromosome, complete genome	E	(+/+/-/-) arpA_gpE+
CP028596.1	Escherichia coli strain 149 chromosome, complete genome	E	(+/+/-/-) arpA_gpE+
CP028598.1	Escherichia coli strain 148 chromosome, complete genome	E	(+/+/-/-) arpA_gpE+
CP034792.1	Escherichia coli strain 2009C-3378 chromosome, complete genome	E	(+/+/-/-) arpA_gpE+
CP017438.1	Escherichia coli O157:H7 strain 2159 chromosome, complete genome	E	(+/+/-/-) arpA_gpE+
CP017434.1	Escherichia coli O157:H7 strain 1130 chromosome, complete genome	E	(+/+/-/-) arpA_gpE+
CP032791.1	Escherichia coli strain NZRM4165 chromosome, complete genome	E	(+/+/-/-) arpA_gpE+
CP018243.1	Escherichia coli strain 350 chromosome, complete genome	E	(+/+/-/-) arpA_gpE+
CP017446.1	Escherichia coli O157:H7 strain 9234 chromosome, complete genome	E	(+/+/-/-) arpA_gpE+
CP049201.1	Escherichia coli strain PapRG-04-4 chromosome, complete genome	E	(+/+/-/-) arpA_gpE+
CP038344.1	Escherichia coli O157:H7 strain Gim1-1 chromosome, complete genome	E	(+/+/-/-) arpA_gpE+
CP017436.1	Escherichia coli O157:H7 strain 2149 chromosome, complete genome	E	(+/+/-/-) arpA_gpE+
CP038316.1	Escherichia coli O157:H7 strain NE92 chromosome, complete genome	E	(+/+/-/-) arpA_gpE+
CP031913.1	Escherichia coli O157:H7 strain FWSEC0004 chromosome, complete genome	E	(+/+/-/-) arpA_gpE+
CP022689.1	Escherichia coli strain CDC#03-98 chromosome, complete genome	E	(+/+/-/-) arpA_gpE+
CP017442.1	Escherichia coli O157:H7 strain 4276 chromosome, complete genome	E	(+/+/-/-) arpA_gpE+
CP038360.1	Escherichia coli O157:H7 strain F7386 chromosome, complete genome	E	(+/+/-/-) arpA_gpE+
CP007133.1	Escherichia coli O145:H28 str. RM12761, complete genome	E	(+/+/-/-) arpA_gpE+
CP006262.1	Escherichia coli O145:H28 str. RM13516, complete genome	E	(+/+/-/-) arpA_gpE+
CP040309.1	Escherichia coli strain 21B8 chromosome, complete genome	E	(+/+/-/-) arpA_gpE+
CP038349.1	Escherichia coli O157:H7 strain F8952 chromosome, complete genome	E	(+/+/-/-) arpA_gpE+
CP028674.1	Escherichia coli strain 115 chromosome, complete genome	E	(+/+/-/-) arpA_gpE+
CP040313.1	Escherichia coli strain M7638 chromosome, complete genome	E	(+/+/-/-) arpA_gpE+
CP032793.1	Escherichia coli strain NZRM3614 chromosome, complete genome	E	(+/+/-/-) arpA_gpE+
CP032805.1	Escherichia coli strain ERL05-0623 chromosome, complete genome	E	(+/+/-/-) arpA_gpE+
CP001846.1	Escherichia coli O55:H7 str. CB9615, complete genome	E	(+/+/-/-) arpA_gpE+
CP001925.1	Escherichia coli Xuzhou21, complete genome	E	(+/+/-/-) arpA_gpE+
CP028379.1	Escherichia coli O145 str. RM9872 chromosome, complete genome	E	(+/+/-/-) arpA_gpE+
CP027362.1	Escherichia coli strain 95-3192 chromosome, complete genome	E	(+/+/-/-) arpA_gpE+
CP030767.1	Escherichia coli strain 2017C-4109 chromosome, complete genome	E	(+/+/-/-) arpA_gpE+
CP040311.1	Escherichia coli strain F3398 chromosome, complete genome	E	(+/+/-/-) arpA_gpE+
CP041623.1	Escherichia coli O157:H7 strain ATCC 43888 chromosome, complete genome	E	(+/+/-/-) arpA_gpE+
CP018247.1	Escherichia coli strain 7784 chromosome, complete genome	E	(+/+/-/-) arpA_gpE+
CP038398.1	Escherichia coli O157:H7 strain DEC4E chromosome, complete genome	E	(+/+/-/-) arpA_gpE+
CP045863.1	Escherichia coli O157:H7 strain CFSAN076619 chromosome, complete genome	E	(+/+/-/-) arpA_gpE+
CP038494.1	Escherichia coli O157:H7 strain TT12B chromosome, complete genome	E	(+/+/-/-) arpA_gpE+
CP012802.1	Escherichia coli O157:H7 strain WS4202, complete genome	E	(+/+/-/-) arpA_gpE+
CP038394.1	Escherichia coli O157:H7 strain DEC5A chromosome, complete genome	E	(+/+/-/-) arpA_gpE+
CP038389.1	Escherichia coli O157:H7 strain DEC5B chromosome, complete genome	E	(+/+/-/-) arpA_gpE+
CP003109.1	Escherichia coli O55:H7 str. RM12579, complete genome	E	(+/+/-/-) arpA_gpE+
CP038295.1	Escherichia coli O157:H7 strain TB182A chromosome, complete genome	E	(+/+/-/-) arpA_gpE+
CP038386.1	Escherichia coli O157:H7 strain DEC5D chromosome, complete genome	E	(+/+/-/-) arpA_gpE+
CP021726.1	Escherichia coli strain Combat11I9 chromosome, complete genome	E	(+/+/-/-) arpA_gpE+
CP053259.1	Escherichia coli strain GF3-3 chromosome, complete genome	E	(+/+/-/-) arpA_gpE+
CP024147.1	Escherichia coli strain 14EC033 chromosome, complete genome	E	(+/+/-/-) arpA_gpE+
CP019944.1	Escherichia coli strain DSM 103246 chromosome, complete genome	E	(+/+/+/+) arpA_gpE+
CP021840.1	Escherichia coli strain EC974 chromosome, complete genome	E	(+/+/+/+) arpA_gpE+
CP021844.1	Escherichia coli strain EC1515 chromosome, complete genome	E	(+/+/+/+) arpA_gpE+
CP043414.1	Escherichia coli strain EC42405 chromosome, complete genome	E	(+/+/+/+) arpA_gpE+
CP048605.1	Escherichia coli strain PapRG-06-5 chromosome, complete genome	E	(+/+/+/+) arpA_gpE+
CP024223.1	Escherichia coli O169:H41 strain 2014EL-1345-2 chromosome, complete genome	E	(+/+/-/-) arpA_gpE+
CP024263.1	Escherichia coli O169:H41 strain F6326-C1 chromosome, complete genome	E	(+/+/-/-) arpA_gpE+
CP024269.1	Escherichia coli strain F8111-1SC3 chromosome, complete genome	E	(+/+/-/-) arpA_gpE+
CP024273.1	Escherichia coli strain F9792 chromosome, complete genome	E	(+/+/-/-) arpA_gpE+
CP027457.1	Escherichia coli strain 88-3493 chromosome, complete genome	E	(+/+/-/-) arpA_gpE+
AP023190.1	Escherichia coli TUM18530 DNA, complete genome	E	(+/+/-/+) arpA_gpE+
AP023197.1	Escherichia coli TUM18780 DNA, complete genome	E	(+/+/-/+) arpA_gpE+
CP007592.1	Escherichia coli O157:H16 strain Santai, complete genome	E	(+/+/-/+) arpA_gpE+

## Sheet: F
Phylogroup F
Accession Number	Description	Phylogroup	Quadruplex Genotype
CP023815.1	Escherichia coli strain IMT16316 chromosome, complete genome	F	(-/+/-/-) ybdG-
CP023366.1	Escherichia coli strain 1428 chromosome, complete genome	F	(-/+/-/-) ybdG-
CP046396.1	Escherichia coli strain ampC_0069 chromosome, complete genome	F	(-/+/-/-) ybdG-
CP008697.1	Escherichia coli strain ST648, complete genome	F	(-/+/-/-) ybdG-
CP048337.1	Escherichia coli strain 142 chromosome, complete genome	F	(-/+/-/-) ybdG-
CP041300.1	Escherichia coli O1:H42 strain CLSC36 chromosome, complete genome	F	(-/+/-/-) ybdG-
CP034389.1	Escherichia coli strain RS571 chromosome, complete genome	F	(-/+/-/-) ybdG-
LR130555.1	Escherichia coli strain MS14385 genome assembly, chromosome: 1	F	(-/+/-/-) ybdG-
AP022098.1	Escherichia coli DNA, complete genome, strain: WP4-S18-ESBL-09	F	(-/+/-/-) ybdG-
CP015834.1	Escherichia coli strain MS6198, complete genome	F	(-/+/-/-) ybdG-
AP022161.1	Escherichia coli DNA, complete genome, strain: WP5-S18-ESBL-08	F	(-/+/-/-) ybdG-
CP048107.1	Escherichia coli strain 201609 chromosome, complete genome	F	(-/+/-/-) ybdG-
CP054335.1	Escherichia coli strain SCU-120 chromosome, complete genome	F	(-/+/-/-) ybdG-
CP040919.1	Escherichia coli strain FC853_EC chromosome, complete genome	F	(-/+/-/-) ybdG-
CP019029.1	Escherichia coli strain Ecol_881	F	(-/+/-/-) ybdG-
CP033850.1	Escherichia coli strain FDAARGOS_497 chromosome, complete genome	F	(-/+/-/-) ybdG-
CP009859.1	Escherichia coli strain ECONIH1, complete genome	F	(-/+/-/-) ybdG-
CP033635.1	Escherichia coli isolate ECCNB12-2 chromosome, complete genome	F	(-/+/-/-) ybdG-
CP032204.1	Escherichia coli strain AR_0013 chromosome, complete genome	F	(-/+/-/-) ybdG-
CP003034.1	Escherichia coli O7:K1 str. CE10, complete genome	F	(-/+/-/-) ybdG-
CP054353.1	Escherichia coli strain SCU-172 chromosome, complete genome	F	(-/+/-/-) ybdG-
CP027447.1	Escherichia coli strain 2014C-3075 chromosome, complete genome	F	(-/+/-/-) ybdG-
CP054388.1	Escherichia coli strain 1517k chromosome, complete genome	F	(-/+/-/-) ybdG-
CP043033.1	Escherichia coli strain XDL chromosome, complete genome	F	(-/+/-/-) ybdG-
CP059003.1	Escherichia coli strain 2D chromosome, complete genome	F	(-/+/-/-) ybdG-
CU928164.2	Escherichia coli IAI39 chromosome, complete genome	F	(-/+/-/-) ybdG-
AP017617.1	Escherichia coli DNA, complete genome, strain: MRY15-117	F	(-/+/-/-) ybdG-
CP053852.1	Escherichia coli strain CE1628 chromosome, complete genome	F	(-/+/-/-) ybdG-
CP000970.1	Escherichia coli SMS-3-5, complete genome	F	(-/+/-/-) ybdG-
CP051751.1	Escherichia coli strain SCU-301 chromosome, complete genome	F	(-/+/-/-) ybdG-
AP017620.1	Escherichia coli DNA, complete genome, strain: MRY15-131	F	(-/+/-/-) ybdG-
CP029747.1	Escherichia coli strain 2016C-3878 chromosome, complete genome	F	(-/+/-/-) ybdG-
CP041996.1	Escherichia coli strain AR Bank #0349 chromosome, complete genome	F	(-/+/-/-) ybdG-
CP026755.1	Escherichia coli strain AR_0077 chromosome, complete genome	F	(-/+/-/-) ybdG-
CP031293.1	Escherichia coli strain EC17GD31 chromosome, complete genome	F	(-/+/-/-) ybdG-
CP022164.1	Escherichia coli strain M160133 chromosome, complete genome	F	(-/+/-/-) ybdG-
CP054556.1	Escherichia coli strain LWY24 chromosome, complete genome	F	(-/+/-/-) ybdG-
AP021933.1	Escherichia coli DNA, complete genome, strain: WP2-W18-ESBL-08	F	(-/+/-/-) ybdG-
CP024826.1	Escherichia coli strain CREC-544 chromosome, complete genome	F	(-/+/-/-) ybdG-
CP053851.1	Escherichia coli strain CE1803A chromosome, complete genome	F	(-/+/-/-) ybdG-
CP020025.1	Escherichia coli strain WB61 chromosome, complete genome	F	(-/+/-/-) ybdG-

## Sheet: G
Phylogroup G
Accession Number	Description	Phylogroup	Quadruplex Genotype
LR778147.1	Escherichia coli isolate SC418 genome assembly, chromosome: omosome1	G	(-/+/-/-) ybdG+
CP054363.1	Escherichia coli strain SCU-171 chromosome, complete genome	G	(-/+/-/-) ybdG+
CP013025.1	Escherichia coli strain 2009C-3133, complete genome	G	(-/+/-/-) ybdG+
CP059917.1	Escherichia coli strain 64.1 chromosome, complete genome	G	(-/+/-/-) ybdG+
CP006834.2	Escherichia coli APEC O2-211 chromosome, complete genome	G	(-/+/-/-) ybdG+
CP010157.1	Escherichia coli strain D10, complete genome	G	(-/+/-/-) ybdG+
CP059907.1	Escherichia coli strain 181.1 chromosome, complete genome	G	(-/+/-/-) ybdG+
CP059904.1	Escherichia coli strain 276.2 chromosome, complete genome	G	(-/+/-/-) ybdG+
CP059922.1	Escherichia coli strain 56.2 chromosome, complete genome	G	(-/+/-/-) ybdG+
CP019273.1	Escherichia coli strain 13P477T chromosome, complete genome	G	(-/+/-/-) ybdG+
CP012112.1	Escherichia coli strain PSUO78, complete genome	G	(-/+/-/-) ybdG+
CP019903.1	Escherichia coli strain MDR_56 chromosome, complete genome	G	(-/+/-/-) ybdG+
CP029164.1	Escherichia coli strain 104 chromosome, complete genome	G	(-/+/-/-) ybdG+
CP041304.1	Escherichia coli strain MSHS 133 chromosome, complete genome	G	(-/+/-/-) ybdG+
AP017610.1	Escherichia coli DNA, complete genome, strain: 20Ec-P-124	G	(-/+/-/-) ybdG+
CP024138.1	Escherichia coli strain 14EC020 chromosome, complete genome	G	(-/+/-/-) ybdG+
CP027440.1	Escherichia coli strain 2012C-4502 chromosome, complete genome	G	(-/+/-/-) ybdG+
CP027452.1	Escherichia coli strain 2014C-3338 chromosome, complete genome	G	(-/+/-/-) ybdG+
