# Supplementary material for: Comparative Pathogenomics of Escherichia coli: Polyvalent Vaccine Target Identification through Virulome Analysis
Source: Infect Immun. 2021 Jul 15;89(8):e00115-21. doi: 10.1128/IAI.00115-21 (PMC8281228; doi:10.1128/IAI.00115-21)
Supplement: Supplemental file 4 — Supplemental material. Download IAI00115-21_Supp_4_seq3.xlsx, XLSX file, 0.02 MB [file iai00115-21_supp_4_seq3.xlsx]

## Sheet: Random #s
Phylogroup A	Phylogroup B1	Phylogroup B2	Phylogroup C	Phylogroup D	Phylogroup E	Phylogroup F
264	83	7	30	34	196	3
378	107	85	44	73	68	5
228	232	31	29	73	105	6
392	235	75	2	5	16	18
138	255	67	19	58	142	29
32	82	95	23	29	67	10
79	98	67	30	71	99	2
409	124	17	13	41	154	30
291	50	34	26	81	41	19
400	104	188	4	56	78	1
443	152	44	28	58	135	13
175	129	139	40	53	152	25
169	164	67	23	1	169	29
230	12	186	35	50	195	27
329	95	100	18	13	171	10
208	269	32	44	71	59	26
256	206	181	8	79	7	25
430	194	163	3	27	2	35
306	250	154	42	19	29	24
108	95	68	40	80	2	31
	Rerolls:	Rerolls:	Rerolls:	Rerolls:	Rerolls:	Rerolls:
	236	35	43	32	25	33
		69	35	60		28
			7	52		32
			24
			16

## Sheet: A
Phylogroup A
Accession	Genes detected	Quadruplex genotype	Supp	Phylogroup	Mash group	EZClermont Result
AP021894.1	['ybgD', 'trpA', 'trpBA', 'arpA']	['+', '-', '-', '-']	[]	A	A
AP023205.1	['ybgD', 'trpA', 'trpBA', 'arpA', 'trpAgpC']	['+', '-', '-', '-']	['trpAgpC']	A	B1	A
CP000948.1	['trpA', 'trpBA', 'yjaA', 'arpA']	['+', '-', '+', '-']	[]	A	A
CP010441.1	['trpA', 'trpBA', 'yjaA', 'arpA']	['+', '-', '+', '-']	[]	A	A
CP011124.1	['trpA', 'trpBA', 'yjaA', 'arpA']	['+', '-', '+', '-']	[]	A	A
CP013952.1	['trpA', 'trpBA', 'yjaA', 'arpA']	['+', '-', '+', '-']	[]	A	A
CP019213.3	['ybgD', 'trpA', 'trpBA', 'yjaA', 'arpA']	['+', '-', '+', '-']	[]	A	A
CP024830.1	['trpA', 'trpBA', 'yjaA', 'arpA']	['+', '-', '+', '-']	[]	A	A
CP025747.1	['trpA', 'trpBA', 'yjaA', 'arpA']	['+', '-', '+', '-']	[]	A	A
CP026027.1	['trpA', 'trpBA', 'yjaA', 'arpA']	['+', '-', '+', '-']	[]	A	A
CP026354.1	['trpA', 'trpBA', 'yjaA', 'arpA']	['+', '-', '+', '-']	[]	A	A
CP026929.2	['trpA', 'trpBA', 'yjaA', 'arpA']	['+', '-', '+', '-']	[]	A	A
CP035312.1	['ybgD', 'trpA', 'trpBA', 'arpA']	['+', '-', '-', '-']	[]	A	A
CP040664.1	['trpA', 'trpBA', 'yjaA', 'arpA']	['+', '-', '+', '-']	[]	A	A
CP042336.1	['trpA', 'trpBA', 'yjaA', 'arpA']	['+', '-', '+', '-']	[]	A	A
CP042843.1	['trpA', 'trpBA', 'yjaA', 'arpA']	['+', '-', '+', '-']	[]	A	A
CP044291.1	['ybgD', 'yjaA', 'arpA']	['+', '-', '+', '-']	[]	A	A
CP048330.1	['trpA', 'trpBA', 'yjaA', 'arpA']	['+', '-', '+', '-']	[]	A	A
LR134083.1	['trpA', 'trpBA', 'yjaA', 'arpA']	['+', '-', '+', '-']	[]	A	A
LR134228.1	['trpA', 'trpBA', 'arpA']	['+', '-', '-', '-']	[]	A	A

## Sheet: B1
Phylogroup B1
Accession	Genes detected	Quadruplex genotype	Supp	Phylogroup	Mash group	EZClermont Result
AP022120.1	['ybgD', 'trpA', 'trpBA', 'TspE4.C2', 'arpA', 'trpAgpC']	['+', '-', '-', '+']	['trpAgpC']	B1	B1
CP000800.1	['ybgD', 'trpA', 'trpBA', 'TspE4.C2', 'arpA', 'trpAgpC']	['+', '-', '-', '+']	['trpAgpC']	B1	B1
CP002967.1	['ybgD', 'trpA', 'trpBA', 'TspE4.C2', 'arpA', 'trpAgpC']	['+', '-', '-', '+']	['trpAgpC']	B1	B1
CP005998.1	['ybgD', 'trpA', 'trpBA', 'TspE4.C2', 'arpA', 'ArpAgpE']	['+', '-', '-', '+']	['ArpAgpE']	B1	B1
CP009104.1	['ybgD', 'trpA', 'trpBA', 'TspE4.C2', 'arpA', 'trpAgpC']	['+', '-', '-', '+']	['trpAgpC']	B1	B1
CP010145.1	['ybgD', 'trpA', 'trpBA', 'TspE4.C2', 'arpA', 'trpAgpC']	['+', '-', '-', '+']	['trpAgpC']	B1	B1
CP010186.1	['ybgD', 'trpA', 'trpBA', 'TspE4.C2', 'arpA']	['+', '-', '-', '+']	[]	B1	B1
CP020092.1	['ybgD', 'trpA', 'trpBA', 'TspE4.C2', 'arpA']	['+', '-', '-', '+']	[]	B1	B1
CP024821.1	['ybgD', 'trpA', 'trpBA', 'TspE4.C2', 'arpA', 'trpAgpC']	['+', '-', '-', '+']	['trpAgpC']	B1	B1
CP027317.1	['ybgD', 'trpA', 'trpBA', 'TspE4.C2', 'arpA', 'ArpAgpE', 'trpAgpC']	['+', '-', '-', '+']	['ArpAgpE', 'trpAgpC']	B1	B1
CP028116.1	['ybgD', 'trpA', 'trpBA', 'TspE4.C2', 'arpA']	['+', '-', '-', '+']	[]	B1	B1
CP028122.1	['ybgD', 'trpA', 'trpBA', 'TspE4.C2', 'arpA', 'trpAgpC']	['+', '-', '-', '+']	['trpAgpC']	B1	B1
CP030331.1	['ybgD', 'trpA', 'trpBA', 'TspE4.C2', 'arpA', 'trpAgpC']	['+', '-', '-', '+']	['trpAgpC']	B1	B1
CP038138.1	['ybgD', 'trpA', 'trpBA', 'TspE4.C2', 'arpA', 'trpAgpC']	['+', '-', '-', '+']	['trpAgpC']	B1	B1
CP043478.1	['ybgD', 'trpA', 'trpBA', 'TspE4.C2', 'arpA', 'trpAgpC']	['+', '-', '-', '+']	['trpAgpC']	B1	B1
CP044311.1	['ybgD', 'trpA', 'trpBA', 'TspE4.C2', 'arpA']	['+', '-', '-', '+']	[]	B1	C	B1
CP044312.1	['ybgD', 'trpA', 'trpBA', 'TspE4.C2', 'arpA']	['+', '-', '-', '+']	[]	B1	C	B1
CP048359.1	['ybgD', 'trpA', 'trpBA', 'TspE4.C2', 'arpA', 'trpAgpC']	['+', '-', '-', '+']	['trpAgpC']	B1	B1
CP052877.1	['ybgD', 'trpA', 'trpBA', 'TspE4.C2', 'arpA', 'trpAgpC']	['+', '-', '-', '+']	['trpAgpC']	B1	B1
CP053234.1	['ybgD', 'trpA', 'trpBA', 'TspE4.C2', 'arpA', 'trpAgpC']	['+', '-', '-', '+']	['trpAgpC']	B1	B1

## Sheet: B2
Phylogroup B2
Accession	Genes detected	Quadruplex genotype	Supp	Phylogroup	Mash group
AP022171.1	['trpA', 'trpBA', 'chuA', 'yjaA', 'TspE4.C2', 'trpAgpC']	['-', '+', '+', '+']	['trpAgpC']	B2	B2
CP006784.1	['trpA', 'trpBA', 'chuA', 'yjaA', 'TspE4.C2', 'trpAgpC']	['-', '+', '+', '+']	['trpAgpC']	B2	B2
CP012625.1	['trpBA', 'chuA', 'yjaA', 'TspE4.C2', 'trpAgpC']	['-', '+', '+', '+']	['trpAgpC']	B2	B2
CP018979.1	['trpA', 'trpBA', 'chuA', 'yjaA', 'TspE4.C2', 'trpAgpC']	['-', '+', '+', '+']	['trpAgpC']	B2	B2
CP019777.1	['trpBA', 'chuA', 'yjaA', 'TspE4.C2', 'trpAgpC']	['-', '+', '+', '+']	['trpAgpC']	B2	B2
CP021935.1	['trpA', 'trpBA', 'chuA', 'yjaA', 'TspE4.C2', 'trpAgpC']	['-', '+', '+', '+']	['trpAgpC']	B2	B2
CP022609.1	['trpBA', 'chuA', 'yjaA', 'trpAgpC']	['-', '+', '+', '-']	['trpAgpC']	B2	B2
CP023357.1	['trpA', 'trpBA', 'chuA', 'yjaA', 'TspE4.C2', 'trpAgpC']	['-', '+', '+', '+']	['trpAgpC']	B2	B2
CP023388.1	['trpA', 'trpBA', 'chuA', 'yjaA', 'TspE4.C2']	['-', '+', '+', '+']	[]	B2	B2
CP025328.1	['trpBA', 'chuA', 'yjaA', 'TspE4.C2', 'trpAgpC']	['-', '+', '+', '+']	['trpAgpC']	B2	B2
CP027103.1	['trpA', 'trpBA', 'chuA', 'yjaA', 'TspE4.C2', 'trpAgpC']	['-', '+', '+', '+']	['trpAgpC']	B2	B2
CP029576.1	['trpA', 'trpBA', 'chuA', 'yjaA', 'TspE4.C2', 'trpAgpC']	['-', '+', '+', '+']	['trpAgpC']	B2	B2
CP033762.1	['trpA', 'trpBA', 'chuA', 'yjaA', 'TspE4.C2', 'trpAgpC']	['-', '+', '+', '+']	['trpAgpC']	B2	B2
CP035720.1	['trpA', 'trpBA', 'chuA', 'yjaA', 'TspE4.C2', 'trpAgpC']	['-', '+', '+', '+']	['trpAgpC']	B2	B2
CP037449.1	['trpA', 'trpBA', 'chuA', 'yjaA', 'TspE4.C2', 'trpAgpC']	['-', '+', '+', '+']	['trpAgpC']	B2	B2
CP039404.1	['trpA', 'trpBA', 'chuA', 'yjaA', 'TspE4.C2', 'trpAgpC']	['-', '+', '+', '+']	['trpAgpC']	B2	B2
CP039404.1	['trpA', 'trpBA', 'chuA', 'yjaA', 'TspE4.C2', 'trpAgpC']	['-', '+', '+', '+']	['trpAgpC']	B2	B2
CP054236.1	['trpA', 'trpBA', 'chuA', 'yjaA', 'TspE4.C2', 'trpAgpC']	['-', '+', '+', '+']	['trpAgpC']	B2	B2
LR134078.1	['trpBA', 'chuA', 'TspE4.C2', 'trpAgpC']	['-', '+', '-', '+']	['trpAgpC']	B2	B2
LS992192.1	['trpA', 'trpBA', 'chuA', 'yjaA', 'TspE4.C2', 'trpAgpC']	['-', '+', '+', '+']	['trpAgpC']	B2	B2

## Sheet: C
Phylogroup C
Accession	Genes detected	Quadruplex genotype	Supp	Phylogroup	Mash group
AP023224.1	['ybgD', 'trpA', 'trpBA', 'yjaA', 'arpA', 'trpAgpC']	['+', '-', '+', '-']	['trpAgpC']	C	C
AP023237.1	['ybgD', 'trpA', 'trpBA', 'yjaA', 'arpA', 'trpAgpC']	['+', '-', '+', '-']	['trpAgpC']	C	C
CP010140.1	['ybgD', 'trpA', 'trpBA', 'yjaA', 'arpA', 'ArpAgpE', 'trpAgpC']	['+', '-', '+', '-']	['ArpAgpE', 'trpAgpC']	C	C
CP010315.1	['ybgD', 'trpA', 'trpBA', 'yjaA', 'arpA', 'ArpAgpE', 'trpAgpC']	['+', '-', '+', '-']	['ArpAgpE', 'trpAgpC']	C	C
CP020055.1	['ybgD', 'trpA', 'trpBA', 'yjaA', 'arpA', 'trpAgpC']	['+', '-', '+', '-']	['trpAgpC']	C	C
CP024141.1	['ybgD', 'trpA', 'trpBA', 'yjaA', 'arpA', 'ArpAgpE', 'trpAgpC']	['+', '-', '+', '-']	['ArpAgpE', 'trpAgpC']	C	C
CP025753.1	['ybgD', 'trpA', 'trpBA', 'yjaA', 'arpA', 'ArpAgpE', 'trpAgpC']	['+', '-', '+', '-']	['ArpAgpE', 'trpAgpC']	C	C
CP027205.2	['ybgD', 'trpA', 'trpBA', 'yjaA', 'arpA', 'trpAgpC']	['+', '-', '+', '-']	['trpAgpC']	C	C
CP032426.1	['ybgD', 'trpA', 'trpBA', 'yjaA', 'arpA', 'trpAgpC']	['+', '-', '+', '-']	['trpAgpC']	C	C
CP033401.1	['ybgD', 'trpA', 'trpBA', 'yjaA', 'arpA', 'trpAgpC']	['+', '-', '+', '-']	['trpAgpC']	C	C
CP034253.1	['ybgD', 'trpA', 'trpBA', 'yjaA', 'arpA', 'trpAgpC']	['+', '-', '+', '-']	['trpAgpC']	C	C
CP034958.1	['ybgD', 'trpA', 'trpBA', 'yjaA', 'arpA', 'trpAgpC']	['+', '-', '+', '-']	['trpAgpC']	C	C
CP034966.1	['ybgD', 'trpA', 'trpBA', 'yjaA', 'arpA', 'trpAgpC']	['+', '-', '+', '-']	['trpAgpC']	C	C
CP035123.1	['ybgD', 'trpA', 'trpBA', 'yjaA', 'arpA', 'trpAgpC']	['+', '-', '+', '-']	['trpAgpC']	C	C
CP035944.1	['ybgD', 'trpA', 'trpBA', 'yjaA', 'arpA', 'trpAgpC']	['+', '-', '+', '-']	['trpAgpC']	C	C
CP040067.1	['ybgD', 'trpA', 'trpBA', 'yjaA', 'arpA', 'trpAgpC']	['+', '-', '+', '-']	['trpAgpC']	C	C
CP041031.1	['ybgD', 'trpA', 'trpBA', 'yjaA', 'arpA', 'trpAgpC']	['+', '-', '+', '-']	['trpAgpC']	C	C
CP058656.1	['ybgD', 'trpA', 'trpBA', 'yjaA', 'arpA', 'trpAgpC']	['+', '-', '+', '-']	['trpAgpC']	C	C
LR595691.1	['ybgD', 'trpA', 'trpBA', 'yjaA', 'arpA', 'trpAgpC']	['+', '-', '+', '-']	['trpAgpC']	C	C
LS998785.1	['ybgD', 'trpA', 'trpBA', 'yjaA', 'arpA', 'trpAgpC']	['+', '-', '+', '-']	['trpAgpC']	C	C

## Sheet: D
Phylogroup D
Accession	Genes detected	Quadruplex genotype	Supp	Phylogroup	Mash group
AP022003.1	['ybgD', 'trpA', 'trpBA', 'chuA', 'TspE4.C2', 'arpA', 'trpAgpC']	['+', '+', '-', '+']	['trpAgpC']	D	D
AP022069.1	['ybgD', 'trpA', 'trpBA', 'chuA', 'TspE4.C2', 'arpA', 'trpAgpC']	['+', '+', '-', '+']	['trpAgpC']	D	D
CP006632.1	['ybgD', 'trpA', 'trpBA', 'chuA', 'arpA', 'trpAgpC']	['+', '+', '-', '-']	['trpAgpC']	D	D
CP007393.1	['ybgD', 'trpA', 'trpBA', 'chuA', 'arpA', 'trpAgpC']	['+', '+', '-', '-']	['trpAgpC']	D	D
CP015229.1	['ybgD', 'trpA', 'trpBA', 'chuA', 'arpA', 'trpAgpC']	['+', '+', '-', '-']	['trpAgpC']	D	D
CP020516.1	['ybgD', 'trpA', 'trpBA', 'chuA', 'TspE4.C2', 'arpA', 'trpAgpC']	['+', '+', '-', '+']	['trpAgpC']	D	D
CP023142.1	['ybgD', 'trpA', 'trpBA', 'chuA', 'arpA', 'trpAgpC']	['+', '+', '-', '-']	['trpAgpC']	D	D
CP023364.1	['ybgD', 'trpA', 'trpBA', 'chuA', 'TspE4.C2', 'arpA', 'trpAgpC']	['+', '+', '-', '+']	['trpAgpC']	D	D
CP023820.1	['ybgD', 'trpA', 'trpBA', 'chuA', 'TspE4.C2', 'arpA', 'trpAgpC']	['+', '+', '-', '+']	['trpAgpC']	D	D
CP027134.1	['ybgD', 'trpA', 'trpBA', 'chuA', 'TspE4.C2', 'arpA', 'trpAgpC']	['+', '+', '-', '+']	['trpAgpC']	D	D
CP031609.1	['ybgD', 'trpA', 'trpBA', 'chuA', 'arpA', 'trpAgpC']	['+', '+', '-', '-']	['trpAgpC']	D	D
CP032515.1	['ybgD', 'trpA', 'trpBA', 'chuA', 'arpA', 'trpAgpC']	['+', '+', '-', '-']	['trpAgpC']	D	D
CP040263.1	['ybgD', 'trpA', 'trpBA', 'chuA', 'TspE4.C2', 'arpA', 'trpAgpC']	['+', '+', '-', '+']	['trpAgpC']	D	D
CP042878.1	['ybgD', 'trpA', 'trpBA', 'chuA', 'TspE4.C2', 'arpA', 'trpAgpC']	['+', '+', '-', '+']	['trpAgpC']	D	D
CP043406.1	['ybgD', 'trpA', 'trpBA', 'chuA', 'arpA', 'trpAgpC']	['+', '+', '-', '-']	['trpAgpC']	D	D
CP051733.1	['ybgD', 'trpA', 'trpBA', 'chuA', 'TspE4.C2', 'arpA', 'trpAgpC']	['+', '+', '-', '+']	['trpAgpC']	D	D
CP051738.1	['trpA', 'trpBA', 'chuA', 'arpA', 'trpAgpC']	['+', '+', '-', '-']	['trpAgpC']	D	D
CP051753.1	['ybgD', 'trpA', 'trpBA', 'chuA', 'arpA', 'trpAgpC']	['+', '+', '-', '-']	['trpAgpC']	D	D
CP054227.1	['ybgD', 'trpA', 'trpBA', 'chuA', 'arpA', 'trpAgpC']	['+', '+', '-', '-']	['trpAgpC']	D	D
LR134246.1	['ybgD', 'trpA', 'trpBA', 'chuA', 'arpA', 'trpAgpC']	['+', '+', '-', '-']	['trpAgpC']	D	D

## Sheet: E
Phylogroup E
Accession	Genes detected	Quadruplex genotype	Supp	Phylogroup	Mash group	EZClermont Result
CP007133.1.fasta	['trpA', 'trpBA', 'chuA', 'arpA']	['+', '+', '-', '-']	[]	D	E	D
CP015020.1.fasta	['trpA', 'trpBA', 'chuA', 'arpA', 'ArpAgpE', 'trpAgpC']	['+', '+', '-', '-']	['ArpAgpE', 'trpAgpC']	E	E
CP024147.1.fasta	['trpA', 'trpBA', 'chuA', 'arpA', 'ArpAgpE']	['+', '+', '-', '-']	['ArpAgpE']	E	E
CP027763.1.fasta	['trpA', 'trpBA', 'chuA', 'arpA']	['+', '+', '-', '-']	[]	D	E	D
CP028598.1.fasta	['trpA', 'trpBA', 'chuA', 'arpA', 'ArpAgpE', 'trpAgpC']	['+', '+', '-', '-']	['ArpAgpE', 'trpAgpC']	E	E
CP028600.1.fasta	['trpA', 'trpBA', 'chuA', 'arpA', 'ArpAgpE', 'trpAgpC']	['+', '+', '-', '-']	['ArpAgpE', 'trpAgpC']	E	E
CP028685.1.fasta	['trpA', 'trpBA', 'chuA', 'arpA', 'ArpAgpE', 'trpAgpC']	['+', '+', '-', '-']	['ArpAgpE', 'trpAgpC']	E	E
CP028687.1.fasta	['trpA', 'trpBA', 'chuA', 'arpA', 'ArpAgpE', 'trpAgpC']	['+', '+', '-', '-']	['ArpAgpE', 'trpAgpC']	E	E
CP031919.1.fasta	['trpA', 'trpBA', 'chuA', 'arpA']	['+', '+', '-', '-']	[]	D	E	D
CP035366.1.fasta	['trpA', 'trpBA', 'chuA', 'arpA', 'ArpAgpE', 'trpAgpC']	['+', '+', '-', '-']	['ArpAgpE', 'trpAgpC']	E	E
CP038309.1.fasta	['trpA', 'trpBA', 'chuA', 'arpA', 'ArpAgpE', 'trpAgpC']	['+', '+', '-', '-']	['ArpAgpE', 'trpAgpC']	E	E
CP038313.1.fasta	['trpA', 'trpBA', 'chuA', 'arpA', 'ArpAgpE', 'trpAgpC']	['+', '+', '-', '-']	['ArpAgpE', 'trpAgpC']	E	E
CP038324.1.fasta	['trpA', 'trpBA', 'chuA', 'arpA', 'ArpAgpE', 'trpAgpC']	['+', '+', '-', '-']	['ArpAgpE', 'trpAgpC']	E	E
CP038342.1.fasta	['trpA', 'trpBA', 'chuA', 'arpA', 'ArpAgpE', 'trpAgpC']	['+', '+', '-', '-']	['ArpAgpE', 'trpAgpC']	E	E
CP038351.1.fasta	['trpA', 'trpBA', 'chuA', 'arpA', 'ArpAgpE', 'trpAgpC']	['+', '+', '-', '-']	['ArpAgpE', 'trpAgpC']	E	E
CP038357.1.fasta	['trpA', 'trpBA', 'chuA', 'arpA', 'ArpAgpE', 'trpAgpC']	['+', '+', '-', '-']	['ArpAgpE', 'trpAgpC']	E	E
CP039834.1.fasta	['trpA', 'trpBA', 'chuA', 'arpA', 'ArpAgpE', 'trpAgpC']	['+', '+', '-', '-']	['ArpAgpE', 'trpAgpC']	E	E
CP040309.1.fasta	['trpA', 'trpBA', 'chuA', 'arpA', 'ArpAgpE', 'trpAgpC']	['+', '+', '-', '-']	['ArpAgpE', 'trpAgpC']	E	E
CP053259.1.fasta	['ybgD', 'trpA', 'trpBA', 'chuA', 'arpA', 'ArpAgpE']	['+', '+', '-', '-']	['ArpAgpE']	E	E
LR134092.1.fasta	['trpA', 'trpBA', 'chuA', 'TspE4.C2', 'arpA', 'ArpAgpE']	['+', '+', '-', '+']	['ArpAgpE']	E	E

## Sheet: F
Phylogroup F
Accession	Genes detected	Quadruplex genotype	Supp	Phylogroup	Mash group
AP017617.1	['trpBA', 'chuA', 'aesI']	['-', '+', '-', '-']	['aesI']	F	F
AP017620.1	['trpBA', 'chuA', 'aesI']	['-', '+', '-', '-']	['aesI']	F	F
CP000970.1	['trpA', 'trpBA', 'chuA']	['-', '+', '-', '-']	[]	F	F
CP015834.1	['trpA', 'trpBA', 'chuA', 'trpAgpC']	['-', '+', '-', '-']	['trpAgpC']	F	F
CP023366.1	['trpA', 'trpBA', 'chuA', 'trpAgpC']	['-', '+', '-', '-']	['trpAgpC']	F	F
CP023815.1	['trpA', 'trpBA', 'chuA', 'trpAgpC']	['-', '+', '-', '-']	['trpAgpC']	F	F
CP029747.1	['trpBA', 'chuA', 'aesI']	['-', '+', '-', '-']	['aesI']	F	F
CP031293.1	['trpBA', 'chuA', 'aesI']	['-', '+', '-', '-']	['aesI']	F	F
CP032204.1	['trpBA', 'chuA']	['-', '+', '-', '-']	[]	F	F
CP033635.1	['trpA', 'trpBA', 'chuA']	['-', '+', '-', '-']	[]	F	F
CP041300.1	['trpA', 'trpBA', 'chuA', 'trpAgpC']	['-', '+', '-', '-']	['trpAgpC']	F	F
CP041996.1	['trpBA', 'chuA', 'aesI']	['-', '+', '-', '-']	['aesI']	F	F
CP043033.1	['trpA', 'trpBA', 'chuA']	['-', '+', '-', '-']	[]	F	F
CP046396.1	['trpA', 'trpBA', 'chuA', 'trpAgpC']	['-', '+', '-', '-']	['trpAgpC']	F	F
CP048337.1	['trpA', 'trpBA', 'chuA', 'trpAgpC']	['-', '+', '-', '-']	['trpAgpC']	F	F
CP051751.1	['trpA', 'chuA', 'trpAgpC']	['-', '+', '-', '-']	['trpAgpC']	F	F
CP053852.1	['trpBA', 'chuA', 'aesI']	['-', '+', '-', '-']	['aesI']	F	F
CP054335.1	['trpA', 'trpBA', 'chuA', 'trpAgpC']	['-', '+', '-', '-']	['trpAgpC']	F	F
CP059003.1	['trpA', 'trpBA', 'chuA']	['-', '+', '-', '-']	[]	F	F
CU928164.2	['trpBA', 'chuA']	['-', '+', '-', '-']	[]	F	F

## Sheet: G
Phylogroup G
Accession	Genes detected	Quadruplex genotype	Supp	Phylogroup	Mash group	EZClermont Result
AP017610.1.fasta	['ybgD', 'trpA', 'trpBA', 'chuA', 'trpAgpC']	['-', '+', '-', '-']	['trpAgpC']	G	G
CP006834.2.fasta	['ybgD', 'trpA', 'trpBA', 'chuA', 'trpAgpC']	['-', '+', '-', '-']	['trpAgpC']	G	G
CP010157.1.fasta	['ybgD', 'trpA', 'trpBA', 'chuA', 'trpAgpC']	['-', '+', '-', '-']	['trpAgpC']	G	G
CP012112.1.fasta	['ybgD', 'trpA', 'trpBA', 'chuA', 'trpAgpC']	['-', '+', '-', '-']	['trpAgpC']	G	G
CP013025.1.fasta	['ybgD', 'trpA', 'trpBA', 'chuA', 'trpAgpC']	['-', '+', '-', '-']	['trpAgpC']	G	G
CP019273.1.fasta	['ybgD', 'trpA', 'trpBA', 'chuA', 'trpAgpC']	['-', '+', '-', '-']	['trpAgpC']	G	G
CP019903.1.fasta	['ybgD', 'trpA', 'trpBA', 'chuA', 'trpAgpC']	['-', '+', '-', '-']	['trpAgpC']	G	G
CP024138.1.fasta	['ybgD', 'trpA', 'trpBA', 'chuA', 'trpAgpC']	['-', '+', '-', '-']	['trpAgpC']	G	G
CP027440.1.fasta	['ybgD', 'trpA', 'trpBA', 'chuA', 'TspE4.C2', 'trpAgpC']	['-', '+', '-', '+']	['trpAgpC']	G	G
CP027452.1.fasta	['ybgD', 'trpA', 'trpBA', 'chuA', 'trpAgpC']	['-', '+', '-', '-']	['trpAgpC']	G	G
CP029164.1.fasta	['ybgD', 'trpA', 'trpBA', 'chuA', 'trpAgpC']	['-', '+', '-', '-']	['trpAgpC']	G	G
CP041304.1.fasta	['ybgD', 'trpA', 'trpBA', 'chuA', 'trpAgpC']	['-', '+', '-', '-']	['trpAgpC']	G	G
CP054363.1.fasta	['ybgD', 'trpA', 'trpBA', 'chuA', 'trpAgpC']	['-', '+', '-', '-']	['trpAgpC']	G	G
CP059904.1.fasta	['ybgD', 'trpA', 'trpBA', 'chuA', 'trpAgpC']	['-', '+', '-', '-']	['trpAgpC']	G	G
CP059907.1.fasta	['ybgD', 'trpA', 'trpBA', 'chuA', 'trpAgpC']	['-', '+', '-', '-']	['trpAgpC']	G	G
CP059917.1.fasta	['ybgD', 'trpA', 'trpBA', 'chuA', 'trpAgpC']	['-', '+', '-', '-']	['trpAgpC']	G	G
CP059922.1.fasta	['ybgD', 'trpA', 'trpBA', 'chuA', 'trpAgpC']	['-', '+', '-', '-']	['trpAgpC']	G	G
LR778147.1.fasta	['ybgD', 'trpA', 'trpBA', 'chuA', 'trpAgpC']	['-', '+', '-', '-']	['trpAgpC']	G	D	F
